# Supplementary material for: Measuring respectful maternal and newborn care in Nepal: Comparing linked observation and interview data- prospective cohort study
Source: PLOS Glob Public Health. 2025 Jul 17;5(7):e0003933. doi: 10.1371/journal.pgph.0003933 (PMC12270105; doi:10.1371/journal.pgph.0003933)
Supplement: S1 Data — (CSV) [file pgph.0003933.s001.csv]

STUDY_ID	Hospital	Maternal_Age	Ethnicity	Parity	Q209	Wealth_Quintile	Q683	Q280	Q682	Q283	Q677	Q242	Q659	Q258	Q661	Q244	Q663	Q260	Q670	Q267
6	3	29	3	3	3	5	2	1	1	1	2	2	2	1	2	1	1	1	1
50	3	20	1	2	4	5	1	2	1	1	2	2	2	1	2	2	1	1	1
54	3	20	2	2	4	4	2	1	1	1	2	2	2	1	2	2	1	1	1
56	3	27	5	2	5	5	2	1	1	1	2	2	2	1	2	2	1	1	1
57	3	26	3	3	1	1	2	1	1	1	2	2	2	1	2	1	1	1	1
58	3	32	5	3	4	5	2	1	1	1	2	2	2	1	1	2	1	1	1
59	3	29	3	3	3	5	2	1	1	1	2	2	2	1	1	1	2	1	1
60	3	24	5	2	5	1	2	1	1	1	2	2	2	1	2	2	1	1	2
62	3	28	3	3	2	4	2	2	1	1	2	2	2	1	2	1	1	1	2
64	3	27	2	2	4	5	2	1	1	1	2	2	2	1	2	2	1	1	1
65	3	25	5	1	5	5	2	2	1	1	2	2	2	1	2	2	1	1	1
69	3	22	5	1	4	4	2	2	1	1	2	2	2	1	2	1	1	1	2
74	3	20	5	2	4	5	2	2	1	1	2	2	2	1	2	2	1	1	1
77	3	21	5	1	5	5	1	1	1	1	2	2	2	1	2	1	1	1	1
82	3	24	1	1	1	4	2	2	1	1	2	2	2	1	2	1	1	1	1
84	3	29	5	2	4	4	1	2	1	1	2	2	2	1	2	2	1	1	1
88	3	20	1	2	4	2	2	1	1	1	2	2	2	1	2	2	1	1	2
89	3	22	5	3	4	4	2	1	1	1	2	2	2	1	2	2	1	1	1
90	3	25	2	2	5	5	2	2	1	1	2	2	2	1	2	2	1	1	1
91	3	28	2	2	4	1	1	2	1	1	2	2	2	1	2	1	1	1	1
92	3	26	5	2	5	5	2	2	1	1	2	2	2	1	2	1	2	1	2
93	3	22	5	2	4	5	2	1	1	1	2	2	2	1	2	1	1	1	1
97	3	22	5	2	5	4	2	2	1	1	2	2	2	1	2	1	1	1	1
101	3	21	5	1	5	5	1	2	1	1	2	2	2	1	2	1	1	1	2
102	3	34	1	2	3	1	1	2	1	1	2	2	2	1	2	1	1	1	1
103	3	28	1	2	4	5	2	1	1	1	2	2	2	1	2	1	1	1	2
106	3	21	3	1	4	5	2	2	1	1	2	2	2	1	2	1	1	1	1
112	3	28	5	2	4	5	2	1	1	1	2	2	2	1	2	1	1	1	2
115	3	24	2	2	4	4	2	1	1	1	2	2	2	1	2	1	1	1	2
118	3	21	5	2	5	5	2	2	1	1	2	2	2	1	2	1	1	1	2
119	3	29	5	2	5	5	2	2	1	1	2	2	2	1	2	1	1	1	2
120	3	25	2	2	4	5	2	2	1	1	2	2	2	2	2	1	1	1	1
122	3	23	2	2	4	5	2	1	1	1	2	2	2	1	2	1	1	1	2
128	3	20	2	1	2	4	2	2	1	1	2	2	2	2	2	2	1	1	2
129	3	27	5	3	4	5	2	2	1	1	2	2	2	1	2	1	1	1	2
131	3	26	5	2	5	5	2	1	1	1	2	2	2	1	1	1	1	1	1
175	2	20	3	1	4	1	2	1	1	1	1	2	2	2	2	2	1	1	1
178	2	20	3	1	4	2	2	1	1	1	2	2	2	2	2	2	1	1	1
182	2	20	3	2	4	1	1	1	1	1	2	2	2	2	1	2	2	1	2
185	2	25	2	2	3	2	2	2	1	1	2	2	2	2	1	2	2	1	2
186	2	23	3	3	4	3	2	1	1	1	2	2	2	2	1	2	2	1	2
189	2	27	1	3	3	2	1	2	1	1	1	2	2	2	1	2	2	1	2
191	2	26	2	2	1	1	1	1	1	1	2	2	2	2	1	2	2	1	2
193	2	24	2	2	5	3	2	2	1	1	2	2	2	2	1	2	2	1	2
199	2	28	5	2	5	4	2	1	1	1	2	2	2	2	1	2	2	1	2
202	2	22	3	1	4	1	1	1	1	1	2	2	2	2	2	2	1	1	1
206	2	20	3	1	3	2	2	1	1	1	2	2	2	2	1	2	2	1	2
207	2	30	5	2	5	1	2	1	1	1	2	2	2	2	1	2	2	1	2
215	2	21	2	1	3	2	2	1	1	1	1	2	2	2	1	2	2	1	2
217	2	22	3	2	4	4	2	1	1	1	2	2	2	2	1	2	2	1	2
220	2	20	1	1	4	2	1	2	1	1	2	1	2	2	1	2	2	1	2
221	2	30	3	3	2	5	2	1	1	1	2	2	2	2	1	2	2	1	2
239	2	25	1	3	2	1	2	1	1	1	2	2	2	2	1	2	2	1	2
244	2	25	4	2	1	1	1	1	1	1	1	2	2	2	1	2	2	1	2
247	2	35	4	3	1	2	2	1	1	1	2	2	2	2	1	2	2	1	2
250	2	30	1	3	3	2	2	1	1	1	2	2	2	2	1	2	2	1	2
252	2	30	4	3	1	2	2	1	1	1	2	2	2	2	1	2	2	1	2
253	2	22	3	1	4	4	2	2	1	1	2	2	2	2	1	2	2	1	2
257	2	25	2	1	4	1	1	1	1	1	2	2	2	2	1	2	2	1	2
260	2	31	3	2	4	1	1	2	1	1	2	2	2	2	2	2	1	1	2
261	2	18	2	1	4	2	2	1	1	1	1	2	2	2	1	2	2	1	2
262	2	20	4	1	1	3	1	1	1	1	2	2	2	2	1	2	2	1	2
308	1	28	2	2	3	4	1	1	1	1	2	2	2	2	1	2	2	1	2
311	1	21	2	1	5	5	1	1	1	1	2	2	2	2	1	2	2	1	2
315	1	22	2	1	4	1	1	1	1	1	2	2	2	1	1	2	2	1	2
318	1	26	2	1	5	2	1	1	1	1	2	2	2	2	1	2	2	1	2
319	1	20	2	1	5	5	1	1	1	1	2	2	2	2	1	2	2	1	2
320	1	25	2	2	4	1	1	1	1	1	2	2	2	2	1	2	2	1	2
327	1	26	5	2	5	4	1	1	1	1	2	2	2	1	1	2	2	1	2
329	1	24	2	2	4	4	1	1	1	1	2	2	2	1	1	2	2	1	2
331	1	26	2	2	3	1	1	1	1	1	2	2	2	1	1	2	2	1	2
333	1	23	2	1	4	4	1	1	1	1	2	2	2	1	1	2	2		2
334	1	37	5	3	3	5	1	1	1	1	2	2	2	1	1	2	2	1	2
336	1	23	5	2	5	4	1	1	1	1	2	2	2	2	1	2	2	1	2
346	1	22	5	1	5	1	1	1	1	1	2	2	2	2	1	2	2	1	2
349	1	18	2	1	3	1	1	1	1	1	2	2	2	2	1	1	1	1	1
350	1	18	2	1	4	1	1	1	1	1	2	2	2	2	1	1	1	1	1
355	1	26	5	2	3	1	1	1	1	1	2	2	2	2	2	1	1	1	2
362	1	23	2	2	4	1	1	1	1	1	2	2	2	2	2	2	1	1	1
363	1	21	5	1	5	4	1	1	1	1	2	2	2	2	2	2	1	1	2
364	1	29	2	3	3	2	1	1	1	1	2	2	2	2	2	1	1	1	2
365	1	28	2	2	5	3	1	1	1	1	2	2	2	2	2	2	1	1	2
366	1	21	5	1	4	3	1	1	2	1	2	2	2	2	2	2	2	1	2
368	1	23	2	1	4	3	1	1	1	1	2	2	2	2	2	2	1	1	2
369	1	28	2	2	4	5	1	2	2	1	1	2	2	2	2	2	2	1	2
371	1	29	2	2	2	3	1	1	1	1	2	2	2	2	2	2	1	1	2
374	1	30	2	3	3	1	1	1	2	1	2	2	2	2	2	2	1	1	1
376	1	33	2	1	4	3	1	1	1	1	2	2	2	2	2	2	2	1	2
382	1	33	2	2	3	1	2	1	1	1	1	2	2	2	2	2	1	1	1
386	1	23	5	2	5	1	1	1	1	1	2	2	2	2	2	2	1	1	1
390	1	24	2	2	5	1	1	1	1	1	2	2	2	2	2	2	1	1	1
392	1	23	2	2	3	1	1	1	1	1	2	2	2	2	2	2	1	1	1
394	1	28	2	1	4	1	1	1	1	1	2	2	2	2	2	2	1	1	1
400	1	30	2	2	5	5	1	1	1	1	2	2	2	2	2	2	1	1	1
408	1	21	1	2	3	2	1	1	1	1	2	2	2	1	2	2	1	1	1
409	1	29	2	1	3	2	2	2	1	1	1	2	2	2	2	2	1	2	2
417	1	22	2	1	4	2	1	1	1	1	2	2	2	2	2	2	1	1	2
420	1	20	5	1	4	4	1	1	1	1	2	2	2	2	2	2	1	1	2
427	1	29	5	2	5	5	1	1	1	1	2	2	2	2	2	2	1	1	2
428	1	24	5	2	4	2	1	1	1	1	2	2	2		1	2	1	1	1
429	1	29	2	2	3	2	1	1	1	1	2	2	2	2	2	2	1	1	2
430	1	25	1	2	3	3	2	1	1	1	2	2	2	2	2	2	1	1	1
431	1	37	2	3	4	5	1	1	1	1	2	2	2	2	2	2	1	1	1
437	1	32	5	2	5	1	1	1	1	1	2	2	2	1	2	2	2	1	2
439	1	20	5	1	5	3	1	1	1	1	2	2	2	2	2	2	1	1	1
440	3	28	5	2	3	4	1	2	1	1	2	2	2	2	2	2	1	1	1
442	1	22	1	1	4	1	1	1	1	2	2	2	2	1	2	2	1	1	1
447	1	18	2	1	4	1	1	1	1	1	2	2	2	2	2	2	1	1	1
908	3	20	5	1	5	5	2	2	1	1	1	2	2	1	1	1	1	1	1
909	3	20	5	1	4	5	2	2	1	1	2	2	2	1	1	2	1	1	1
910	3	21	1	1	5	5	2	1	1	1	2	2	2	1	1	2	1	1	1
911	3	30	2	2	4	5	2	1	1	1	2	2	2	1	1	2	1	1	1
912	3	26	1	2	2	5	2	2	1	1	2	2	2	1	2	2	1	1	1
1071	3	29	5	2	5	5	2	2	1	1	2	2	2	1	2	1	1	1	1
1072	3	20	5	2	3	3	2	2	1	1	2	2	2	1	2	2	1	1	1
1075	3	25	5	3	5	5	2	2	1	1	2	2	2	1	2	1	1	1	1
1076	3	22	5	1	5	5	2	2	1	1	2	2	2	1	2	2	1	1	1
1078	3	40	4	3	1	2	2	2	1	1	2	2	2	1	2	2	2	1	1
1087	3	24	5	1	4	5	2	2	1	1	2	2	2	1	2	1	1	1	1
1088	3	30	2	3	2	4	2	2	1	1	2	2	2	1	2	1	1	1	1
1090	3	28	5	2	5	5	2	1	1	1	2	2	2	1	2	1	1	1	1
1091	3	21	5	1	5	4	2	1	1	1	2	2	2	1	2	2	1	1	1
1092	3	26	5	2	5	5	2	1	1	1	2	2	2	1	2	2	1	1	1
1093	3	27	5	2	5	5	2	1	1	1	2	2	2	1	2	2	1	1	1
1096	3	28	2	2	4	5	2	2	1	1	2	2	2		1	1	1		1
1097	3	35	1	3	4	5	2	2	1	1	2	2	2	1	2	2	1	1	1
1099	3	25	1	2	3	4	2	2	1	1	2	2	2	1	2	1	1	1	1
1100	3	22	2	1	4	5	2	1	1	1	2	2	2	1	2	1	1	1	1
1101	3	27	5	2	5	5	2	2	1	1	2	2	2	1	2	2	1	1	1
1102	3	30	3	2	5	5	2	1	1	1	2	2	2	1	2	1	1	1	1
1103	3	23	5	2	5	5	2	2	1	1	2	2	2	1	1	1	1	1	1
1105	3	29	2	3	4	5	2	1	1	1	2	2	2	1	2	2	1	1	1
1108	3	35	1	3	1	1	2	2	1	1	2	2	2	1	2	1	1	1	1
1111	3	28	5	2	5	5	2	2	1	1	2	2	2	1	2	2	1	1	1
1112	3	27	2	3	4	5	1	1	1	1	2	2	2		2	1	1		1
1115	3	32	5	2	4	4	2	2	1	1	2	2	2	1	2	1	1	1	1
1117	3	23	5	2	5	5	2	2	1	1	2	2	2	1	2	1	1	1	1
1123	3	27	2	2	5	5	2	2	1	1	2	2	2	1	2	2	1	1	1
1125	3	23	5	2	4	5	2	2	1	1	2	2	2	1	1	1	1	1	1
1130	3	20	5	1	5	5	2	2	1	1	1	2	2	1	2	1	1	1	1
1131	3	20	5	1	4	5	2	2	1	1	2	2	2	1	2	2	1	1	1
1132	3	21	1	1	5	5	2	1	1	1	2	2	2	1	2	2	1	1	1
1133	3	30	2	2	4	5	2	1	1	1	2	2	2	1	2	2	1	1	1
1134	3	26	1	2	2	5	2	2	1	1	2	2	2	1	2	2	1	1	2
1137	3	35	2	2	4	5	2	2	1	1	2	2	2	1	2	2	1	1	1
1138	3	27	5	3	5	4	2	2	1	1	2	2	2	1	2	1	1	1	1
1139	3	20	3	1	4	5	2	2	1	1	2	2	2	1	2	1	1	1	1
1140	3	30	2	3	3	4	2	2	1	1	2	2	2	1	2	1	1	1	1
1141	3	20	5	1	4	3	2	2	1	1	2	2	2	1	2	1	1	1	1
1142	3	22	5	2	4	5	2	1	1	1	2	2	2	1	2	1	1	1	1
1149	3	32	1	1	2	4	2	2	1	1	2	2	2	1	2	1	1	1	1
1150	3	23	2	3	4	5	2	2	1	1	2	2	2	1	2	1	1	1	2
1152	3	30	5	2	5	5	2	2	1	1	2	2	2	1	2	2	1	1	1
1155	3	30	5	2	4	5	2	1	1	1	2	2	2	1	2	2	1	1	1
1158	3	27	2	2	5	5	2	1	1	1	2	2	2	1	2	1	1	1	1
1159	3	24	5	1	5	5	2	1	1	1	2	2	2	1	2	1	1	1	1
1166	3	16	5	1	4	5	2	1	1	1	2	2	2	1	2	2	1	1	1
1168	3	32	5	2	5	5	2	1	1	1	2	2	2	1	2	2	1	1	2
1176	3	25	2	1	3	4	2	2	1	1	2	2	2	1	2	1	1	1	1
1180	3	30	2	3	2	1	2	2	1	1	2	2	2	1	2	1	1	1	1
1184	3	40	2	2	2	5	2	2	1	1	2	2	2	1	2	1	1	1	1
1187	3	27	2	1	4	4	2	2	1	1	2	2	2	1	2	2	1	1	1
1188	3	21	5	1	5	5	1	2	1	1	2	2	2	1	2	1	1	1	1
1189	3	18	2	1	4	4	2	1	1	1	2	2	2	1	1	2	1	1	1
1190	3	20	5	1	3	5	1	2	1	1	2	2	2	2	2	1	1	1	2
1192	3	32	5	3	2	5	2	2	1	1	2	2	2	1	2	1	1	1	2
1194	3	30	5	3	4	5	1	2	1	1	2	2	2	1	2	1	1	1	1
1198	3	22	5	1	5	4	2	2	1	1	2	2	2	1	2	1	1	1	1
1205	3	24	1	2	4	5	1	2	1	1	2	2	2	1	2	1	1	1	1
1209	3	23	5	1	4	5	2	2	1	1	2	2	2	1	2	1	1	1	1
1213	3	24	1	2	4	4	2	2	1	1	2	2	2	1	1	2	1	1	1
1214	3	21	5	1	5	5	1	2	1	1	2	2	2	1	1	1	1	1	1
1216	3	20	5	1	4	1	1	2	1	1	2	2	2	1	2	1	1	1	1
1217	3	26	5	1	5	5	2	2	2	1	2	2	2	1	2	1	1	1	1
1221	3	20	2	1	5	1	2	2	1	1	2	2	2	1	2	1	1	1	1
1222	3	28	5	2	4	4	2	2	1	1	2	2	2	1	2	1	1	1	2
1225	3	20	5	1	2	2	2	1	1	1	2	2	2	1	2	1	1	1	1
1226	3	27	2	2	4	5	2	1	1	1	2	2	2	1	2	1	1	1	1
1228	3	25	2	1	4	5	2	2	1	1	2	2	2	1	2	1	1	1	1
1230	3	31	5	3	5	5	2	2	1	1	2	2	2	1	2	2	1	1	1
1231	3	20	5	1	4	4	2	1	1	1	2	2	2	1	2	2	1	1	1
1232	3	20	5	1	5	5	2	2	2	1	2	2	2	2	2	2	1	1	1
1234	3	35	2	2	4	4	1	2	1	1	2	2	2	2	1	1	1	1	1
1235	3	20	1	1	4	4	2	1	1	1	2	2	2	1	2	1	1	1	1
1236	3	22	5	1	4	5	2	1	1	1	2	2	2	1	2	1	1	1	1
1237	3	23	5	2	5	5	2	1	1	1	2	2	2	1	2	1	1	1	1
1241	3	20	5	2	4	4	2	2	1	1	2	2	2	1	2	1	1	1	1
1246	3	20	1	1	4	4	2	2	1	1	2	2	2	1	2	1	1	1	1
1256	3	22	2	2	4	4	2	2	1	1	2	2	2	1	2	1	1	1	1
1257	3	24	1	2	4	5	2	1	1	1	2	2	2	1	2	1	1	1	1
1263	3	20	2	1	4	5	1	1	1	1	2	2	2	1	2	2	2	1	1
1266	3	28	2	3	3	5	2	2	1	1	2	2	2	1	1	1	1	1	1
1270	3	20	5	2	4	4	2	2	1	1	2	2	2	2	1	1	2	1	1
1271	3	26	2	1	4	5	2	2	1	1	2	2	2	2	2	1	1	1	1
1272	3	27	5	3	5	5	2	1	1	1	2	2	2	1	2	2	1	1	1
1349	2	24	2	1	4	3	2	1	1	1	2	2	2	2	1	2	1	1	1
1355	2	22	3	2	4	1	2	1	1	1	2	2	2	2	1	2	2	1	1
1359	2	25	3	2	4	3	1	1	1	1	2	2	2	2	2	2	1	1	1
1360	2	20	3	1	4	4	2	2	1	1	2	2	2	2	2	2	1	1	2
1361	2	20	1	1	1	1	2	2	1	1	2	2	2	2	2	2	1	1	2
1362	2	25	2	2	2	1	2	1	1	1	2	2	2	2	2	2	1	1	1
1366	2	22	3	2	3	3	2	1	1	1	2	2	2	2	2	2	1	1	1
1368	2	28	2	1	1	3	2	1	1	1	2	2	2	2	2	2	1	1	1
1370	2	30	3	3	4	2	1	2	1	1	1	1	2	2	2	2	1	1	1
1376	2	18	3	1	4	2	2	2	1	1	2	2	2	2	2	2	1		1
1377	2	24	3	2	4	3	2	2	1	1	2	2	2	2	2	2	1	1	1
1378	2	26	4	1	3	3	2	1	1	1	2	2	2	2	2	2	1	1	1
1379	2	21	2	1	3	1	2	1	1	1	2	2	2	2	2	2	1	1	1
1380	2	26	3	2	4	2	2	1	1	1	2	2	2	2	2	2	1	1	2
1383	2	20	3	1	5	3	2	1	1	1	2	2	2	2	2	2	1	1	1
1384	2	31	5	2	4	3	1	1	1	1	2	2	2	2	2	2	1	1	1
1386	2	23	2	1	4	2	2	1	1	1	2	2	2	2	2	2	1	1	1
1390	2	24	2	1	3	2	2	1	1	1	2	2	2	2	2	2	1	1	1
1392	2	20	3	1	2	1	2	1	1	1	2	2	2	2	2	2	1	1	1
1394	2	20	3	2	3	1	1	2	1	1	1	2	2	2	2	2	1	1	1
1397	2	23	3	1	4	5	2	1	1	1	2	2	2	2	2	2	1	1	1
1398	2	23	3	2	3	2	1	2	2	1	1	2	2	2	2	2	1	1	1
1399	2	22	5	2	4	4	1	1	1	1	2	2	2	2	2	2	1	1	2
1400	2	26	3	2	3	1	2	1	1	1	2	2	2	2	2	2	1	1	1
1401	2	20	5	1	5	4	1	2	1	1	2	2	1	2	2	2	1	1	1
1402	2	22	1	3	2	1	2	2	1	1	2	2	2	2	2	2	1	1	2
1404	2	24	3	2	2	2	1	1	1	1	2	2	2	2	2	2	1	1	2
1406	2	22	2	2	3	1	2	1	1	1	2	2	2	2	2	2	1	1	1
1409	2	25	3	2	3	2	2	1	1	1	2	2	2	2	2	2	1	1	2
1411	2	30	2	3	3	1	2	2	1	1	2	2	2	2	2	2	1	1	1
1412	2	24	5	1	4	1	1	1	1	1	2	2	2	2	2	2	1	1	2
1413	2	22	1	2	3	2	2	2	1	1	2	2	2	2	2	2	1	1	2
1414	2	21	4	1	3	2	1	2	2	1	2	2	2	2	1	2	1	1	1
1415	2	24	2	2	4	5	2	2	1	1	2	2	2	2	2	2	1	1	2
1416	2	22	1	2	1	1	2	2	1	1	1	2	2	2	2	2	1	1	1
1418	2	25	3	2	3	1	2	1	1	1	2	2	2	2	2	2	1	1	1
1420	2	29	2	3	4	3	2	1	1	1	1	2	2	2	2	2	1	1	2
1421	2	23	3	3	3	1	2	1	1	1	2	2	2	2	2	2	1	1	1
1422	2	22	4	3	4	2	2	1	1	1	2	2	2	2	2	2	1	1	1
1425	2	28	3	3	1	1	2	1	1	2	2	2	2	2	2	2	1	1	1
1429	2	22	3	1	4	4	2	1	1	1	2	2	2	2	2	2	1	1	1
1433	2	35	2	3	3	3	2	1	2	1	1	2	2	2	2	2	1	1	1
1434	2	26	3	1	4	1	2	1	2	1	1	2	2	2	2	2	1	1	1
1435	2	26	3	2	4	2	2	1	1	1	2	2	2	2	2	2	1	1	1
1437	2	20	1	1	1	3	1	2	1	1	2	2	2	2	2	2	1	1	1
1438	2	20	3	1	4	2	2	1	1	1	2	2	2	2	1	2	1	1	1
1439	2	20	3	1	4	3	1	2	1	1	2	2	2	2	1	2	2	1	1
1440	2	26	4	3	2	1	2	2	1	1	1	1	2	2	2	2	1	1	2
1441	2	28	5	3	1	1	1	2	1	1	1	1	2	2	2	2	1	1	2
1442	2	21	3	2	4	1	1	2	1	1	2	2	2	2	2	2	1	1	2
1443	2	24	2	2	5	2	1	2	1	1	1	1	2	2	2	2	1	1	1
1445	2	29	5	2	4	4	1	2	2	1	2	1	2	2	2	2	1	1	1
1446	2	24	3	3	3	2	1	1	1	1	2	2	2	2	2	2	1	1	1
1448	2	29	3	2	3	2	2	1	1	1	2	2	2	2	2	2	1	1	2
1449	2	25	5	2	5	2	2	1	1	1	1	2	2	2	2	2	1	1	2
1452	2	22	3	2	2	1	2	1	1	1	2	2	2	2	2	2	1	1	1
1454	2	24	3	2	5	2	1	1	1	1	2	1	2	2	2	2	1	1	1
1456	2	20	2	2	3	2	2	1	1	1	2	2	2	2	2	2	1	1	2
1457	2	30	3	2	4	4	2	1	1	1	2	2	2	2	2	2	1	1	1
1458	2	22	3	2	5	2	2	2	1	1	2	2	2	2	2	2	1	1	1
1461	2	21	3	1	3	3	2	2	2	1	2	2	2	2	2	2	1	1	1
1463	2	18	4	1	2	1	1	1	1	1	2	2	2	2	2	2	2	1	2
1464	2	24	2	2	3	1	2	1	1	1	2	2	2	2	2	2	1	1	1
1465	2	30	2	2	3	2	2	1	1	1	1	2	2	2	2	2	1	1	1
1466	2	23	5	1	4	5	2	1	1	1	2	2	2	2	2	2	1	1	2
1469	2	20	3	2	1	1	2	2	1	1	2	2	2	2	2	2	1	1	1
1470	2	20	2	2	4	1	2	1	1	1	2	2	2	2	2	2	1	2	1
1471	2	22	3	2	4	1	2	1	1	1	2	2	2	2	2	2	2	1	2
1475	2	35	2	2	4	1	2	1	1	1	2	2	2	2	2	2	1	1	1
1476	2	24	4	2	2	1	2	1	1	1	1	2	2	2	2	2	1	1	1
1478	2	25	3	2	4	2	1	2	1	1	2	2	2	2	2	2	1	1	2
1479	2	20	3	1	3	1	2	1	1	1	2	2	2	2	2	2	1	1	1
1480	2	18	2	1	4	1	2	2	1	1	2	2	2	2	2	2	1	1	2
1481	2	27	4	2	4	2	2	2	1	1	1	2	2	2	2	2	1	1	1
1482	2	25	3	1	4	1	2	2	1	1	2	2	2	2	2	2	1	1	1
1483	2	30	2	2	2	2	2	2	1	1	2	2	2	2	2	2	2	1	2
1484	2	23	3	1	4	2	2	1	1	1	2	2	2	2	2	2	1	1	1
1485	2	24	2	2	4	2	1	1	1	1	2	2	2	2	2	2	2	1	1
1486	2	23	3	3	3	2	2	1	1	1	1	2	2	2	2	2	1	1	1
1487	2	20	4	1	3	1	2	1	1	1	2	2	2	2	2	2	1	1	2
1488	2	20	3	2	2	4	2	2	1	1	2	2	2	2	2	2	1	1	2
1489	2	28	3	2	3	1	2	2	1	1	2	2	2	2	2	2	1	1	2
1490	2	26	3	3	4	2	2	1	1	1	2	2	2	2	2	2	1	1	2
1491	2	25	3	2	3	1	1	1	1	1	1	2	2	2	2	2	1	1	2
1495	2	30	1	3	4	5	1	2	1	1	2	2	2	2	2	2	1	1	2
1504	2	27	3	3	2	1	1	1	1	1	2	2	2	2	2	2	1	1	2
1506	2	25	4	2	1	2	2	1	1	1	2	2	2	2	2	1	1	1	2
1510	2	22	3	1	5	3	1	1	1	1	2	2	2	2	2	2	1	1	2
1511	2	23	3	2	3	2	2	1	1	1	2	2	2	2	2	2	1	1	2
1513	2	30	5	2	2	1	2	2	1	1	1	2	2	2	2	2	1	1	2
1514	2	35	2	2	2	4	2	2	1	1	2	2	2	2	1	2	1	1	1
1517	2	20	2	1	4	3	2	1	1	1	2	2	2	2	2	2	1	1	1
1520	2	20	1	1	4	2	2	1	1	1	2	2	2	2	2	2	1	1	1
1521	2	20	4	1	2	2	2	2	1	1	2	2	2	2	1	2	2	1	2
1522	2	25	3	1	2	2	2	1	1	1	2	2	2	2	1	2	2	1	2
1525	2	30	3	3	1	1	2	2	1	1	1	2	2	2	1	2	2	1	2
1526	2	24	5	1	4	1	2	1	1	1	2	1	2	2	1	2	2	1	2
1527	2	21	5	2	4	3	2	1	1	1	1	2	2	2	2	2	1	1	2
1529	2	24	3	1	3	1	1	1	1	1	2	2	2	2	1	2	2	1	2
1530	2	28	3	3	3	1	2	1	1	1	2	2	2	2	2	1	1	1	1
1531	2	20	2	1	4	1	2	1	1	1	2	2	2	2	1	2	2	1	2
1532	2	25	3	2	2	1	2	1	1	1	2	2	2	2	1	2	2	1	2
1533	2	20	3	1	4	2	2	1	1	1	2	2	2	2	1	2	2	1	2
1534	2	25	5	2	5	3	2	1	1	2	2	2	2	2	1	2	2	1	2
1535	2	21	1	3	1	1	2	1	1	1	2	2	2	2	1	2	2	1	2
1536	2	22	1	3	1	1	1	2	1	1	1	2	2	2	1	2	2	1	2
1537	2	21	2	1	4	1	2	2	1	1	2	2	2	2	1	2	2	1	2
1540	2	22	3	3	3	1	2	1	1	1	2	2	2	2	1	2	2	1	2
1549	1	20	2	1	3	2	1	1	1	1	2	2	2	2	1	2	2	1	2
1681	1	22	1	2	3	2	1	1	1	1	2	2	2	2	1	2	2	1	2
1683	1	17	2	1	3	2	1	1	1	1	2	2	2	2	1	2	2	1	2
1687	1	30	5	2	3	5	1	1	1	1	2	2	2	2	1	1	2	1	2
1688	1	22	2	1	3	3	1	1	1	1	2	2	2	2	1	2	2	1	2
1689	1	17	2	1	4	5	2	1	2	1	2	2	2	1	1	2	1	1	1
1690	1	26	5	2	3	1	1	1	1	1	2	2	2	2	1	2	2	1	2
1693	1	22	2	2	4	2	1	1	1	1	2	2	2	1	1	2	2	1	2
1694	1	21	5	1	4	2	1	1	1	1	2	2	2	1	1	2	2	1	2
1696	1	18	2	1	4	1	1	1	1	1	2	2	2	1	1	2	2	1	2
1697	1	27	2	3	5	1	1	1	1	1	2	2	2	2	1	2	2	1	2
1699	1	28	2	2	5	1	1	1	1	1	2	2	2	1	1	2	2	1	2
1700	1	26	2	3	2	1	1	1	1	1	2	2	2	2	1	2	2	1	2
1705	1	30	2	2	4	1	1	1	1	1	2	2	2	2	1	2	2	1	2
1708	1	33	2	2	3	2	1	1	1	1	2	2	2	2	1	2	2	1	2
1711	1	32	2	2	5	4	1	1	1	1	2	2	2	2	1	2	2	1	2
1714	1	28	2	1	4	4	1	1	1	1	2	2	2	2	2	2	1	1	1
1716	1	22	2	1	5	1	1	1	1	1	2	2	2	2	1	2	2	1	2
1721	1	26	2	3	4	2	1	1	1	1	2	2	2	2	1	2	2	1	2
1723	1	25	2	1	4	1	1	1	1	1	2	2	2	2	1	2	2	1	2
1728	1	28	2	2	3	2	1	1	1	1	2	2	2	2	1	2	1	1	1
1730	1	26	1	2	4	4	1	1	1	1	2	2	2	1	1	2	1	1	1
1731	1	20	5	1	4	4	1	1	1	1	2	2	2	2	1	2	1	1	1
1738	1	30	5	3	2	1	1	1	1	1	2	2	2	2	2	2	1	1	1
1742	1	26	5	1	4	1	1	1	1	1	2	2	2	2	2	2	1	1	2
1743	1	29	3	3	4	1	1	1	1	1	2	2	2	2	2	2	1	1	2
1750	1	32	1	2	3	1	2	1	1	1	1	2	2	2	2	1	1	1	2
1751	1	28	4	2	1	1	2	1	1	1	2	2	2	2	2	2	1	1	1
1752	1	30	5	2	5	1	1	1	1	1	2	2	2	2	2	2	2	1	2
1754	1	24	5	1	5	1	1	1	1	1	2	2	2	1	2	2	1	1	1
1756	1	20	5	1	4	1	1	1	1	1	2	2	2	2	2	2	1	1	2
1757	1	26	2	1	4	2	1	1	1	1	2	1	2	1	1	2	1	1	1
1760	1	24	2	2	5	4	1	1	1	1	2	2	2	1	2	2	1	1	2
1762	1	22	2	2	4	1	1	1	1	1	2	2	2	2	2	2	1	1	2
1763	1	25	2	1	4	1	1	1	1	1	2	2	2	2	2	2	1	1	1
1766	1	20	2	1	4	1	1	1	1	1	2	2	2	1	2	2	1	1	1
1767	1	29	5	2	3	1	1	1	1	1	2	2	2	2	2	2	1	1	1
1771	1	27	2	2	4	2	1	1	1	1	2	2	2	2	2	2	1	1	2
1772	1	25	2	1	4	2	1	1	1	1	2	2	2	1	2	2	1	1	1
1775	1	30	5	3	5	5	1	1	1	1	2	2	2	1	2	2	1	1	2
1779	1	24	2	2	4	5	1	1	1	1	2	2	2	2	2	2	1	1	2
1780	1	22	2	1	4	1	1	1	1	1	2	2	2	2	2	2	1	1	1
1781	1	24	5	2	5	5	1	1	1	1	2	2	2	2	2	2	1	1	2
1782	1	36	2	3	4	5	1	1	1	1	2	2	2	2	2	2	1	1	1
1784	1	20	2	1	4	4	1	1	1	1	2	2	2	2	2	2	1	1	1
1785	1	26	2	2	5	3	1	1	1	1	2	2	2	2	2	2	1	1	1
1794	1	29	2	2	4	2	1	1	1	1	2	2	2	2	2	2	1	1	1
1795	1	35	2	2	5	3	1	1	1	1	2	2	2	2	2	2	1	1	2
1798	1	29	5	2	3	2	1	1	1	1	2	2	2	2	1	2	1	1	1
1799	1	23	5	1	4	4	1	1	1	1	2	2	2	2	2	2	1	1	2
1803	1	39	3	3	4	1	1	1	1	1	2	2	2	2	2	1	1	1	1
1808	1	26	1	3	3	2	1	1	1	1	2	2	2	2	1	2	1	1	1
1811	1	23	2	1	5	4	1	1	1	1	2	2	2	2	2	2	1	1	1
1819	1	20	5	1	5	1	1	1	1	1	2	2	2	2	2	1	1	1	1
1822	1	30	2	2	2	1	1	1	1	1	2	2	2	2	2	2	1	1	1
1823	1	24	2	1	4	1	1	1	1	1	2	2	2	2	2	1	1	1	1
1828	1	21	2	1	5	3	1	1	1	1	2	2	2	1	2	2	1	1	1
1835	1	26	5	2	5	5	1	1	1	1	2	2	2	2	2	2	1	1	2
1837	1	22	4	1	3	1	1	1	1	1	2	2	2		2	2	1	1	1
1845	1	25	2	2	4	5	1	1	1	1	2	2	2	1	1	2	1	1	1
1846	1	24	2	2	2	2	1	1	1	1	2	2	2	2	1	2	1	1	1
1847	1	35	1	3	2	2	1	1	1	1	2	2	2	2	1	1	1	1	1
1851	1	23	2	1	2	3	1	1	1	1	2	2	2	2	2	2	1	1	1
1852	1	24	1	2	3	1	1	1	1	1	2	2	2	2	2	2	1	1	1
1853	1	20	2	1	5	5	1	1	1	1	2	2	2	2	2	2	1	1	1
1855	1	37	5	2	5	2	1	1	1	1	2	2	2	2	2	2	1	1	1
1858	1	26	2	3	4	5	1	1	1	1	2	2	2	2	2	2	1	1	1
1859	1	23	2	2	5	4	1	1	1	1	2	2	2	2	2	2	1	1	1
1863	1	28	5	2	5	5	1	1	1	1	2	2	2	2	2	2	1	1	1
1864	1	33	2	2	2	3	1	1	1	1	2	2	2	1	2	2	1	1	1
1865	1	27	5	2	4	5	1	1	1	1	2	2	2	2	2	2	1	1	1
1866	1	26	5	2	4	1	1	2	1	1	2	2	2	2	2	2	1	1	1
1870	1	22	5	2	4	1	1	1	1	1	2	2	2	2	2	2	1	1	1
1871	1	28	1	3	5	1	1	1	1	1	2	2	2	2	2	2	1	1	1
1872	1	20	5	1	4	1	1	1	1	1	2	2	2	2	1	2	1	1	1
1874	1	30	2	2	3	1	1	1	1	1	2	2	2	2	2	2	1	1	1
1881	1	21	2	1	4	5	1	1	1	1	2	2	2	1	2	1	1	1	1
1885	1	24	2	2	5	5	1	1	1	1	2	2	2	1	2	2	1	1	1
1886	1	25	1	2	4	1	1	1	1	1	2	2	2	2	2	1	1	1	1
1888	1	30	1	2	4	2	1	1	1	1	2	2	2	1	2	2	1	1	1
1892	1	22	2	1	4	3	1	1	1	1	2	2	2	2	2	2	1	1	1
1893	1	23	5	1	5	4	1	1	1	1	2	2	2	1	2	1	1	1	1
1895	1	21	2	1	5	4	1	1	1	1	2	2	2	2	2	2	2	1	1
1897	1	20	5	2	4	2	1	1	1	1	2	2	2	2	1	2	1		1
1903	1	16	2	1	4	1	1	1	1	1	2	2	2	2	2	2	1	1	1
1908	1	30	2	2	2	2	1	1	1	1	2	2	2	2	2	2	1	1	1
1909	1	17	2	1	3	1	1	1	1	1	2	2	2	1	2	2	1	2	2
1914	1	20	2	1	4	2	1	1	1	1	2	2	2	2	2	2	1	1	2
1917	1	30	5	2	5	4	1	1	1	1	2	2	2	1	2	2	1	1	1
1921	1	20	1	2	4	2	1	1	1	1	2	2	2	2	2	2	1	1	1
1922	1	20	2	1	3	5	1	1	1	1	2	2	2	2	2	2	1	1	1
1924	1	25	5	2	5	2	1	1	1	1	2	2	2	2	2	2	1	1	1
1925	1	26	2	2	5	1	1	1	1	1	2	2	2	2	2	2	1	1	2
1926	1	20	5	1	5	2	1	1	1	1	2	2	2	2	2	2	1	1	1
1927	1	25	4	3	3	2	1	1	1	1	2	2	2	2	2	2	1	1	1
1928	1	23	1	2	4	3	1	1	1	1	2	2	2	2	2	2	1	1	2
1929	1	30	2	2	4	4	1	1	1	1	2	2	2	2	2	2	1	1	1
1932	1	27	2	2	3	1	1	2	1	1	2	2	2	2	2	2	1	1	1
1933	1	22	2	1	2	3	1	2	1	1	2	2	2	1	2	2	1	1	1
1935	1	30	2	3	2	1	1	2	1	2	2	2	2	2	2	2	1	1	1
1936	1	21	2	2	3	1	1	1	1	1	2	2	2	1	2	2	1	1	1
1938	1	25	5	1	4	4	1	1	1	1	2	2	2	2	2	2	1	1	1
1940	1	26	2	1	4	5	1	2	1	1	2	2	2	2	2	2	1	2	2
1942	1	32	5	1	4	1	1	1	1	1	2	2	2	1	2	1	1	1	2
1944	1	25	2	1	3	2	1	2	1	1	2	2	2	2	2	2	1	1	1
1945	1	22	5	1	3	2	1	1	1	1	2	2	2	2	2	2	1	1	1
1946	1	28	1	2	3	2	1	1	1	1	2	2	2	2	2	1	1	1	1
1950	1	20	1	1	4	1	2	1	1	1	2	2	2	2	2	2	1	1	1
1951	1	20	2	1	3	4	1	1	1	1	2	2	2	2	2	2	1	1	1
1962	1	24	2	2	4	5	1	1	1	1	2	2	2	1	2	2	1	1	2
1971	1	24	2	2	4	2	1	1	1	1	2	2	2	2	2	2	1	1	1
1982	1	21	2	1	4	1	1	1	1	1	2	2	2	2	2	2	1	1	1
1984	1	27	1	3	3	1	1	1	1	1	2	2	2	2	2	2	1	1	1
1986	1	22	1	2	4	2	1	1	1	1	2	2	2	1	2	2	1	1	1
1988	1	20	2	1	3	2	1	1	1	1	2	2	2	2	2	2	1	1	1
1990	1	21	2	2	2	1	1	1	1	1	2	2	2	2	2	2	1	1	1
1992	1	20	2	1	5	3	1	1	1	1	2	2	2	2	2	2	1	1	1
1997	1	20	2	1	3	1	1	1	1	1	2	2	2		2	2	1	1	1
1999	1	35	5	3	4	4	1	1	1	1	2	2	2	2	2	2	1	1	1
2002	1	24	2	1	4	4	1	1	1	1	2	2	1	1	1	2	1	1	1
2003	1	20	2	1	4	2	1	1	1	1	2	2	2	2	2	2	1	1	1
2007	1	22	5	1	4	4	1	1	1	1	2	2	2	2	2	2	1	1	1
2015	1	17	1	1	3	1	1	1	1	1	2	2	2	2	2	2	1	1	1
2018	1	23	1	2	5	2	1	1	1	1	2	2	2	1	2	1	1	1	2
2022	1	25	2	2	4	2	1	1	1	1	2	2	2	2	1	2	1	1	1
2026	1	22	2	1	3	5	1	1	1	1	2	2	2	2	1	1	1	1	1
2029	1	20	2	1	4	1	1	1	1	1	2	2	2	2	1	2	1	1	1
2030	1	24	4	3	2	1	1	1	1	1	2	2	2	2	2	2	1		1
2033	1	24	2	1	5	1	1	1	1	1	2	2	2	2	2	2	1	1	2
2040	1	23	2	1	3	2	1	1	1	1	2	2	2	2	2	2	1	1	1
2041	1	17	2	1	3	2	1	1	1	1	2	2	2	2	2	2	1	1	1
2043	1	21	5	1	5	4	1	1	1	1	2	2	2	1	1	2	1	1	2
2045	1	23	1	2	4	4	1	1	1	1	2	2	2	2	2	2	1	1	1
2046	1	31	2	2	3	1	1	1	1	1	2	2	2	2	2	2	1	1	1
2047	1	27	2	1	5	2	1	1	1	1	2	2	2	2	2	2	1	1	1
2048	1	22	2	1	5	4	1	1	1	1	2	2	2	1	2	2	1	1	1
2049	1	20	2	1	3	4	1	1	1	1	2	2	2	2	2	2	1	1	1
2052	1	23	2	1	5	1	1	1	1	1	2	2	2	2	2	2	1	1	2
2057	1	29	2	2	5	2	1	1	1	1	2	2	2	2	2	2	1	1	1
2061	1	27	2	2	3	1	1	2	1	1	2	2	2	2	2	2	1	1	1
2062	1	26	2	2	3	2	1	1	1	1	2	2	2	2	2	2	1	1	1
2063	1	31	2	2	5	4	1	1	1	1	2	2	2	2	2	2	1	1	1
2065	1	18	2	1	4	1	1	1	1	1	2	2	2	2	2	2	1	1	2
2067	1	25	1	2	3	1	1	1	1	1	2	2	2	2	2	2	2	1	2
2068	1	18	2	1	4	1	1	1	1	1	2	2	2	2	2	2	1		1
2073	1	28	5	1	5	5	1	1	1	1	2	2	2	2	2	2	1	1	1
2074	1	28	2	2	4	5	2	1	1	1	1	2	2	2	2	2	1	1	2
2076	3	21	2	2	3	1	1	1	1	1	2	2	2	2	1	2	1	1	1
2077	1	23	2	1	2	2	1	1	1	1	2	2	2	2	2	2	1		2
2079	1	24	1	1	4	5	1	1	1	1	2	2	2	2	2	2	1	1	2
2082	1	28	1	3	4	2	1	1	1	1	2	2	2	2	2	2	1		2
2116	1	31	2	2	4	2	1	1	1	1	2	2	2	1	2	2	1	1	1
2127	1	23	1	1	3	2	1	1	1	1	2	2	2		2	2	1	1	2
2625	3	31	5	1	3	1	2	2	1	1	2	2	2	1	2	2	1	1	1
2629	2	20	5	1	4	2	2	1	1	1	2	2	2	2	2	2	1	1	2
2642	1	26	2	3	4	3	2	1	1	1	2	2	2	2	2	2	1	1	1
2643	1	35	2	2	3	1	2	1	1	1	2	1	2	2	2	2	1	1	2
3456	3	22	2	1	4	5	2	2	1	1	2	2	1	1	2	2	2	1	2
3457	3	27	5	2	4	5	2	2	1	1	2	2	1	1	2	2	1	1	2
3525	3	20	5	1	4	4	2	2	1	1	2	2	1	1	2	2	1	1	2
3530	3	35	2	2	4	5	2	2	1	1	2	2	2	1	2	1	2	1	2
3539	3	24	5	1	4	1	2	2	1	1	2	2	1	1	1	1	1	1	1
3540	3	22	5	1	4	4	2	2	1	1	2	2	1	1	2	1	2	1	1
3543	3	24	3	2	5	5	2	2	1	1	2	2	1	1	2	1	1	1	1
3546	3	23	5	2	4	5	2	2	1	1	2	2	2	1	2	1	1	1	2
3550	3	22	2	1	4	5	2	2	1	1	2	2	2	1	2	2	1	1	2
3551	3	17	1	1	4	4	2	2	1	1	2	2	2	1	2	2	1	1	1
3557	3	23	5	2	4	4	2	2	1	1	2	2	2	1	2	1	1	1	1
3560	3	28	1	2	3	5	2	2	1	1	2	2	1	1	2	1	1	1	1
3561	3	24	5	1	5	5	2	2	1	1	2	2	2	1	2	1	1	1	2
3562	3	32	5	1	4	5	2	2	1	1	2	2	2	1	2	1	1	1	1
3565	3	26	5	2	5	5	2	2	1	1	2	2	2	1	2	2	1	1	2
3566	3	25	5	1	5	5	2	2	1	1	2	2	2	1	2	2	1	1	1
3567	3	26	2	1	5	5	2	2	1	1	2	2	2	1	2	2	1	1	2
3570	3	25	5	2	4	5	2	2	1	1	2	2	1	1	2	2	1	1	1
3571	3	21	5	1	5	4	2	1	1	1	2	2	1	1	2	2	1	1	2
3574	3	25	5	1	5	5	2	1	1	1	2	2	2	1	2	1	1	1	1
3576	3	17	1	1	4	4	2	2	1	1	2	2	2	1	2	1	1	1	1
3577	3	20	5	1	5	4	2	2	1	1	2	2	2	1	2	2	1	1	2
3578	3	24	5	1	5	5	2	1	1	1	2	2	1	1	2	2	1	1	2
3580	3	20	5	1	4	4	2	1	1	1	2	2	2	1	2	1	1	1	2
3582	3	20	2	1	5	1	1	1	1	1	2	2	2	1	2	1	1	1	1
3583	3	18	2	1	4	5	2	2	1	1	2	2	2	1	2	1	1	1	2
3589	3	23	2	1	4	4	2	2	1	1	2	2	1	1	1	2	1	1	1
3590	3	23	5	1	4	1	2	2	1	1	2	2	2	1	2	2	1	1	2
3593	3	28	5	1	4	5	1	2	1	1	2	2	2	1	2	2	1	1	1
3597	3	20	1	1	3	4	2	2	1	1	2	2	2	1	2	1	1	1	1
3598	3	36	5	3	4	5	2	2	1	1	2	2	2	1	1	1	1	1	1
3599	3	25	5	2	4	5	2	2	1	1	2	2	2	1	2	1	1	1	1
3602	3	17	1	1	5	4	2	2	1	1	2	2	2	1	2	2	1	1	1
3603	3	28	5	2	4	5	2	2	1	1	2	2	2	1	2	1	1	1	1
3607	3	25	2	3	4	4	1	2	1	1	2	2	2	1	2	1	1	1	1
3608	3	20	2	1	4	5	1	2	1	1	2	2	2	1	2	1	1	1	1
3610	3	26	5	3	4	5	2	1	1	1	2	2	2	1	2	1	2	1	1
3617	3	35	5	2	5	4	2	2	1	1	2	2	2	1	2	2	1	1	1
3618	3	23	2	1	5	5	2	1	1	1	2	2	2	1	2	2	1	1	1
3619	3	21	5	2	2	1	2	2	1	1	2	2	2	1	2	2	1	1	1
3621	3	22	5	1	5	5	2	2	1	1	2	2	2	1	2	1	1	1	1
3624	3	27	5	2	3	5	2	2	1	1	2	2	2	1	2	1	1	1	1
3625	3	30	5	2	5	5	2	1	1	1	2	2	2	1	2	1	1	1	1
3627	3	24	5	2	5	1	2	1	1	1	2	2	2	1	2	1	1	1	1
3628	3	22	5	1	5	5	2	2	1	1	2	2	2	1	2	1	1	1	2
3641	3	25	5	2	5	5	2	2	1	1	2	2	2	2	2	1	1	1	1
3643	3	25	5	1	3	4	2	2	1	2	2	2	2	1	2	1	1	1	1
3646	3	24	5	1	5	5	2	2	1	1	2	2	2	1	1	2	1	1	1
3699	2	22	4	2	4	3	2	1	1	1	2	2	2	2	1	2	1	1	1
3702	2	25	3	3	2	1	1	1	1	1	1	2	2	2	1	2	1	1	1
3703	2	25	1	3	2	1	2	2	1	1	2	2	2	2	1	2	1	1	1
3704	2	24	3	2	5	3	2	1	1	1	2	2	2	2	1	2	1	1	1
3705	2	25	4	3	2	4	2	1	1	1	2	2	2	2	1	2	1	1	1
3708	2	24	3	2	2	2	1	1	1	1	2	2	2	2	1	2	1	1	1
3711	2	22	3	1	4	1	2	1	1	1	2	2	2	2	1	2	1	1	1
3712	2	30	3	3	3	5	2	1	1	1	1	2	2	2	2	2	1	1	1
3717	2	22	3	2	3	2	2	1	1	1	2	2	2	2	2	2	1	1	1
3718	2	24	3	1	1	2	2	1	1	1	2	2	2	2	2	2	1	1	1
3722	2	24	2	2	4	2	2	1	1	1	2	2	2	2	2	2	1	1	1
3723	2	25	4	2	3	4	2	1	1	1	2	2	2	2	2	2	1	1	1
3724	2	24	4	1	4	2	2	1	1	1	2	2	2	2	2	2	1	1	1
3725	2	25	3	3	2	3	1	1	1	1	2	2	2	2	2	2	2	1	1
3726	2	26	5	1	5	3	2	1	1	1	2	2	1	2	2	2	1	1	1
3727	2	23	3	2	4	4	2	2	1	1	2	2	2	2	2	2	1	1	1
3729	2	22	2	2	2	2	2	2	1	1	2	2	2	2	2	2	1	1	1
3730	2	22	3	2	1	2	2	1	1	1	2	2	2	2	2	2	1	1	1
3731	2	20	2	1	4	1	2	2	1	1	2	2	2	2	2	2	1	1	1
3733	2	20	2	1	3	2	2	1	1	1	1	2	2	2	2	2	1	1	1
3734	2	25	3	3	3	2	1	1	2	1	1	2	2	2	1	2	1	1	1
3736	2	18	2	1	3	1	1	2	1	1	1	2	2	2	2	2	1	1	1
3738	2	33	4	3	2	2	1	1	1	1	1	2	2	2	2	2	1	1	1
3739	2	23	3	1	4	1	1	2	1	1	2	2	2	2	2	2	1	1	1
3741	2	20	3	1	3	1	1	2	1	1	2	2	2	2	2	2	1	1	1
3742	2	30	3	3	3	2	2	2	1	1	1	2	2	2	2	1	1	1	1
3743	2	35	3	2	4	2	2	1	1	1	2	2	2	2	2	2	1	1	1
3745	2	20	3	1	4	2	2	1	1	1	2	2	2	2	1	2	1	1	1
3746	2	21	3	1	4	1	1	2	2	1	1	2	1	2	2	2	1	1	1
3747	2	26	3	3	4	2	2	2	1	1	2	2	2	2	2	2	1	1	1
3753	2	20	3	1	2	2	2	1	1	1	1	1	2	2	2	2	1	1	1
3754	2	18	2	1	4	2	2	2	1	1	1	2	2	2	2	2	1	1	1
3755	2	25	3	2	1	4	2	1	2	1	1	2	2	2	2	2	1	1	1
3759	2	25	3	2	3	4	2	1	1	1	2	2	2	2	2	2	1	1	1
3760	2	20	3	1	5	3	2	2	1	1	2	2	2	2	2	2	1	1	1
3761	2	26	1	2	3	4	2	2	1	1	1	1	2	2	2	2	2	1	1
3762	2	24	3	2	4	1	2	1	1	1	2	2	2	2	2	2	1	1	1
3764	2	20	1	1	4	1	1	1	1	1	2	2	2	2	1	2	1	1	1
3766	2	23	3	2	3	2	1	1	1	1	1	2	2	2	2	2	1	1	1
3767	2	22	3	1	3	2	1	1	1	1	2	2	2	2	2	2	1	1	2
3768	2	20	3	1	2	1	2	1	1	1	2	2	1	2	2	2	1	1	1
3769	2	28	3	3	3	2	2	1	1	1	2	1	1	2	2	2	1	1	1
3771	2	20	4	1	2	2	1	1	1	1	2	2	2	1	2	2	1	1	2
3772	2	20	4	1	2	1	2	1	1	1	2	2	2	2	2	2	1	1	1
3821	1	24	5	1	5	5	1	1	1	1	2	2	2	2	2	2	1	1	2
3827	1	23	2	2	3	2	1	1	1	1	2	2	2	2	2	2	1	1	1
3832	1	26	5	1	5	1	1	1	1	1	2	2	2	2	2	2	1	1	2
3833	1	24	2	1	4	4	1	1	1	1	2	2	2		2	2	1	1	1
3839	1	23	2	1	4	1	1	1	1	1	2	2	2	2	2	2	1	1	1
3845	1	30	5	1	5	5	1	1	1	1	2	1	2	2	2	2	1	1	1
3858	1	21	1	1	2	1	1	1	1	1	2	2	2	2	2	2	1	1	1
3859	1	30	2	2	3	1	2	1	1	1	1	2	2	2	2	2	1	1	1
3862	1	26	3	1	2	2	1	1	1	1	2	2	1	2	2	2	1	1	1
3870	1	25	5	2	4	4	1	1	1	1	2	2	2	1	2	2	1	1	1
3873	1	28	1	1	5	5	1	1	1	1	2	2	2	1	2	2	1	1	1
3876	1	18	2	1	2	1	1	1	1	1	2	2	2	2	2	2	1	1	1
3878	1	18	2	1	4	1	1	1	1	1	2	2	2	2	2	2	1	1	2
3880	1	21	5	1	4	1	1	1	1	1	2	2	2	2	2	2	1	1	2
3882	1	22	2	1	5	5	1	1	2	1	2	2	2	2	1	2	1	1	1
3891	1	20	1	1	5	4	1	1	1	1	2	2	2	2	2	2	1	1	1
3895	1	28	2	3	2	3	1	1	1	1	2	2	2	2	2	2	1	1	1
3899	1	22	2	1	4	1	1	1	1	1	2	2	2	2	2	1	1	1	1
3904	1	21	2	1	3	1	1	1	1	1	2	2	2	2	2	2	1	1	2
3906	1	20	2	1	4	1	1	1	1	1	2	2	2	2	2	2	1	1	1
3909	1	26	1	3	3	1	1	1	1	1	2	2	2	1	2	2	1	1	1
3910	1	23	5	2	4	2	1	1	1	1	2	2	2	1	2	1	1	1	1
3917	1	21	1	2	4	3	1	1	1	1	2	2	2	2	2	2	1	1	1
3918	1	23	2	1	4	2	1	1	1	1	2	2	2		2	2	1	1	1
3919	1	30	5	2	5	4	1	1	1	1	2	2	2	2	2	2	1	1	1
3920	1	22	2	2	4	2	1	1	1	1	2	2	1		2	2	1	1	1
3922	1	21	5	1	5	4	1	1	1	1	2	2	2	2	2	2	1	1	1
3926	1	27	5	2	5	4	1	1	1	1	2	2	2	2	2	2	1	1	1
3931	1	25	2	1	4	4	1	1	1	1	2	2	2	2	1	2	1	1	1
3932	1	24	5	1	2	1	1	1	1	1	2	2	2	2	1	2	1	1	1
3933	1	24	2	1	4	2	1	1	1	1	2	2	2	2	1	2	2	1	1
3934	1	28	2	2	5	2	1	1	1	1	2	2	2	2	1	2	1	1	1
3935	1	23	5	2	5	2	1	1	1	1	2	2	2	2	1	2	2	1	1
3936	1	20	4	1	4	2	1	1	1	1	2	2	2	2	1	2	1	1	1
3937	1	20	1	1	4	1	1	1	1	1	2	2	2	2	2	2	1	1	1
3938	1	24	2	2	4	2	1	1	1	1	2	2	2	2	2	2	1	1	2
3939	1	18	3	1	3	4	1	1	1	1	2	2	2	1	2	1	1	1	2
3940	1	21	5	1	4	2	1	1	1	1	2	2	2	2	2	2	1	1	2
3943	1	24	2	2	3	1	1	1	1	1	2	2	2	2	2	2	1	1	1
3944	1	28	2	2	3	2	1	1	1	1	2	2	2	2	2	1	1	1	1
3945	1	33	2	2	4	1	1	1	1	1	2	2	2	1	2	2	1	1	1
3950	1	25	4	2	3	2	1	1	1	1	2	2	2	2	2	2	1	1	1
3952	1	20	2	1	4	1	1	2	1	1	2	2	2	2	2	2	1	1	1
3957	1	22	5	2	5	1	1	1	1	1	2	2	2	2	2	2	1	1	1
3961	1	22	3	1	5	2	1	1	1	1	2	2	2	2	2	2	1	1	1
3964	1	28	3	2	4	1	1	1	1	1	2	2	2	2	2	2	1	1	2
3967	1	22	2	1	5	5	1	1	1	1	2	2	2	2	2	2	1	1	1
3969	1	23	2	2	4	5	1	1	1	1	2	2	2	1	2	1	1	1	1
3970	1	20	2	1	5	5	1	1	1	1	2	2	2	2	2	2	1	1	1
3973	1	25	5	1	4	1	1	1	1	1	2	2	1	2	2	2	1	1	1
3980	1	17	2	1	4	2	1	1	1	1	2	2	2	2	2	2	1	1	1
3982	1	17	1	1	4	4	1	1	1	1	2	2	2	2	2	2	1	1	1
3984	1	17	1	1	2	1	1	1	1	1	2	2	2	2	2	2	1	1	2
3989	1	22	5	1	5	5	1	1	1	1	2	2	2	2	2	2	1	1	1
3993	1	22	2	1	5	5	1	1	1	1	2	2	2	2	1	2	1	1	1
3994	1	21	2	1	5	5	1	1	1	1	2	2	2	2	2	2	1	1	2
3995	1	20	2	1	4	1	1	1	1	1	2	2	2	2	2	2	1	1	1
3999	1	32	5	2	5	4	1	1	1	1	2	2	2	2	2	2	1	1	1
4001	1	18	2	1	4	2	1	1	1	1	2	2	2	2	2	2	1	1	1
4006	1	18	5	1	4	4	1	1	1	1	2	2	2	1	2	2	1	1	1
4007	1	22	5	1	4	2	1	1	1	1	2	2	2	2	2	2	1	1	1
4009	1	20	2	1	4	2	1	1	1	1	2	2	2	1	2	2	1	1	1
4012	1	21	2	1	4	1	2	1	2	1	2	2	2	2	2	2	1	1	1
4013	1	25	2	1	5	3	1	1	1	1	2	2	2	2	2	2	1	1	1
4024	1	20	5	1	5	1	1	1	1	1	2	2	2	2	2	2	1	1	2
4025	1	25	5	2	5	5	1	1	1	1	2	2	2	1	2	2	1	1	2
4027	1	35	5	3	3	1	1	1	1	1	2	2	2	2	2	2	1	1	1
4029	1	17	2	1	4	1	1	1	1	1	2	2	2	2	2	1	1	1	1
4030	1	30	5	1	4	3	1	1	1	1	2	2	2	2	2	2	1	1	1
4031	1	28	5	2	4	3	1	1	1	1	2	2	2	2	2	2	1	1	2
4032	1	29	5	2	4	2	2	1	1	1	2	2	2	2	2	2	1	1	2
4034	1	28	2	1	2	1	1	1	1	1	2	2	2	1	2	2	1	1	1
4035	1	27	2	1	5	5	1	1	1	1	2	2	2	2	2	2	1	1	1
4040	1	23	2	2	3	4	1	1	1	1	2	2	2	1	2	1	2	1	2
4041	1	21	5	1	4	5	1	1	1	1	2	2	2	1	2	1	1	1	1
4046	1	23	5	2	5	4	1	1	1	1	2	2	2	2	2	1	1		1
4047	1	18	2	1	5	1	1	1	1	1	2	2	1	2	2	2	1	1	2
4050	1	28	5	2	5	3	1	1	1	1	2	2	2	2	2	2	1	1	1
4051	1	24	1	2	4	4	1	1	1	1	2	2	1	1	2	2	2	1	2
4310	3	22	2	1	1	4	2	2	1	1	2	2	2	1	2	2	1	1	1
4311	2	22	2	1	2	1	1	2	1	1	1	2	2	2	1	2	2	1	2
4314	1	32	5	2	4	2	1	1	1	1	2	2	2	2	1	2	2	1	2
4315	1	24	1	2	4	1	1	1	1	1	2	2	2	2	1	2	2	1	2
4316	1	24	5	2	5	3	2	1	1	1	2	1	2	1	2	2	1	1	1
4637	3	20	1	1	4	4	2	2	1	1	2	2	2	1	1	1	2	1	2
4638	3	20	2	1	4	1	2	1	1	1	2	2	2	1	1	1	2	1	2
4639	3	25	1	3	3	5	2	2	1	1	2	2	2	1	1	2	2	1	2
4956	3	32	5	2	5	5	2	2	1	1	2	2	2	1	1	1	2	1	2
4960	3	24	5	1	5	5	2	2	1	1	2	2	2	1	1	1	2	1	2
4962	3	20	2	1	4	4	2	2	1	1	2	2	2	1	1	2	2	1	2
4963	3	32	5	3	3	5	2	2	1	1	2	2	2	1	1	1	2	1	2
4969	3	23	4	1	3	5	1	1	1	1	2	2	2	1	1	1	2	1	2
4970	3	24	2	1	5	5	2	1	1	1	2	2	2	1	1	2	2	1	2
4971	3	20	5	1	4	5	2	1	1	1	2	2	2	1	1	2	2	1	2
4972	3	18	2	1	4	5	2	1	1	1	2	2	2	1	1	2	2	1	2
4975	3	24	2	2	4	1	2	1	1	1	2	2	2	1	1	2	2	1	2
4977	3	22	5	1	5	5	2	2	1	1	2	2	2	1	1	2	2	1	2
4978	3	22	2	1	4	1	2	1	1	1	2	2	2	1	1	1	2	1	2
4981	3	24	5	3	1	2	2	1	2	1	2	2	2	1	1	2	1	1	1
4982	3	26	2	1	5	5	2	1	1	1	2	2	2	1	1	2	1	1	1
4983	3	25	5	1	5	5	2	1	2	1	2	2	2	1	2	2	1	1	1
4984	3	25	5	2	5	5	1	1	1	1	2	2	2	1	1	2	1	1	1
4988	3	26	5	2	4	5	2	2	1	1	2	2	2	1	2	1	1	1	2
4990	3	25	5	3	5	5	2	1	1	1	2	2	2	1	2	1	1	1	2
4992	3	24	5	1	5	5	2	2	1	1	2	2	2	1	2	1	1	1	2
4993	3	26	2	2	3	5	2	2	1	1	2	2	2	1	2	1	1	1	2
4994	3	20	1	2	4	4	2	2	1	1	2	2	1	1	2	1	1	1	2
4995	3	24	5	2	4	5	2	2	1	1	2	2	2	1	2	1	2	1	2
5000	3	24	5	1	5	5	2	1	1	1	2	2	2	1	2	2	2	1	2
5001	3	27	5	1	5	5	2	1	1	1	2	2	2	1	2	2	1	1	1
5002	3	24	5	1	5	5	2	1	1	1	2	2	2	1	2	2	1	1	2
5003	3	30	5	2	5	4	2	1	1	1	2	2	2	1	1	2	1	1	1
5004	3	24	5	1	5	5	2	1	1	1	2	2	2	1	2	2	1	1	1
5006	3	23	5	1	4	4	2	1	1	1	2	2	2	1	2	2	1	2	1
5010	3	22	2	1	4	5	2	2	1	1	2	2	2	1	2	1	1	1	2
5014	3	27	2	1	5	5	2	1	1	1	2	2	2	1	2	1	1	1	2
5015	3	21	5	1	4	4	2	2	1	1	2	2	2	1	2	1	1	1	1
5016	3	21	5	2	5	1	2	2	1	1	2	2	2	1	2	1	1	1	1
5019	3	27	5	2	5	5	2	2	1	1	2	2	2	1	2	2	1	1	1
5020	3	29	5	2	4	5	2	1	1	1	2	2	2	1	2	2	1	1	1
5021	3	24	5	2	4	5	2	2	1	1	2	2	2	1	2	1	1	1	1
5024	3	20	5	1	5	5	2	1	1	1	2	2	2	1	2	1	1	1	1
5025	3	32	2	1	5	5	2	2	1	1	2	2	2	1	2	1	1	1	1
5026	3	25	5	1	4	5	2	2	1	1	2	2	2	1	2	1	1	1	1
5033	3	24	5	1	4	5	2	2	1	1	2	2	2	1	2	1	1	1	1
5035	3	23	5	1	5	5	2	1	1	1	2	2	2	1	2	2	1	1	1
5043	3	25	2	2	4	5	2	2	1	1	2	2	2	1	2	1	1	1	1
5046	3	31	5	2	4	5	1	1	1	1	1	2	2	1	1	1	1	1	1
5051	3	20	5	1	5	5	2	2	1	1	2	2	2	1	1	2	1	1	1
5052	3	24	2	1	4	5	2	2	1	1	2	2	2	1	2	2	1	1	1
5053	3	28	5	2	5	4	2	1	1	1	2	2	2	1	2	1	1	1	2
5055	3	22	5	1	5	1	2	1	1	1	2	2	2	1	2	2	1	1	2
5056	3	24	2	1	4	5	2	2	1	1	2	2	2	1	2	2	1	1	1
5057	3	30	5	2	5	5	2	2	1	1	2	2	2	1	2	1	1	1	1
5059	3	18	2	1	4	4	2	2	1	1	2	2	2	1	2	2	1	1	1
5060	3	30	5	3	5	5	2	2	1	1	2	2	2	1	2	2	1	1	1
5061	3	20	5	1	4	4	2	2	1	1	2	2	2	1	1	2	1	1	2
5065	3	21	5	1	4	5	2	2	1	1	2	2	2	1	2	1	1	1	1
5066	3	26	5	1	5	1	2	2	1	1	2	2	2	1	2	1	1	1	1
5068	3	22	5	2	2	1	2	2	1	1	2	2	2	1	2	1	1	1	1
5076	3	22	5	1	4	5	2	2	1	1	2	2	2	1	2	1	1	1	1
5077	3	25	5	2	5	5	2	2	1	1	2	2	2	1	2	1	1	1	1
5079	3	27	5	2	4	5	2	2	1	1	2	2	2	1	2	1	1	1	1
5082	3	25	5	1	5	4	2	2	1	1	2	2	2	1	2	2	1	1	1
5086	3	22	2	1	3	4	2	1	1	1	2	2	2	1	2	1	1	1	2
5087	3	26	1	2	5	5	2	2	1	1	2	2	2	1	2	1	1	1	1
5091	3	24	2	2	4	4	2	2	1	1	2	2	2	1	2	1	1	1	2
5093	3	26	5	1	4	4	2	2	1	1	2	2	2	1	2	2	1	1	1
5094	3	23	5	1	5	5	2	1	1	1	2	2	2	1	2	1	1	1	2
5095	3	30	5	2	4	4	2	1	1	1	2	2	2	2	2	2	1	1	1
5096	3	20	5	1	4	1	2	1	1	1	2	2	2	1	2	2	1	1	1
5097	3	22	2	1	4	1	2	1	1	1	2	2	2	1	2	2	1	1	2
5099	3	20	5	1	4	5	2	2	1	1	2	2	2	1	1	2	1	1	1
5106	3	27	1	1	4	1	1	1	1	1	2	2	2	1	2	1	1	1	1
5107	3	20	5	1	4	5	2	2	1	1	2	2	2	1	2	1	1	1	1
5111	3	20	5	2	4	4	2	2	1	1	2	2	2	1	2	1	1	1	1
5118	3	45	5	3	3	5	1	1	1	1	2	2	2	1	2	1	1	2	1
5122	3	25	2	1	4	5	2	2	1	1	2	2	2	1	2	2	1	1	1
5123	3	22	5	1	4	5	2	2	1	1	2	2	2	1	2	2	1	1	1
5131	3	21	5	2	3	1	2	2	1	1	2	2	2	1	2	2	1	1	1
5134	3	31	5	2	5	5	2	2	1	1	2	2	2	1	2	1	1	1	2
5138	3	23	5	1	4	4	2	1	1	1	2	2	2	1	2	2	1	1	1
5139	3	22	2	2	1	1	2	2	1	1	2	2	2	1	2	1	1	1	1
5143	3	22	5	1	5	5	2	2	1	1	2	2	2	1	2	1	1	1	2
5144	3	26	5	3	2	5	2	2	1	1	2	2	2	1	2	1	1	1	2
5145	3	26	3	1	1	5	2	1	1	1	2	2	2	1	2	1	1	1	1
5152	3	24	5	2	5	4	2	1	1	1	2	2	2	1	2	2	1	1	1
5153	3	32	2	3	1	5	1	1	1	1	2	2	2	1	2	1	1	1	2
5158	3	26	5	2	5	5	2	2	1	1	2	2	2	1	2	2	1	1	1
5159	3	27	5	3	4	5	2	1	1	1	2	2	2	1	2	2	1	1	1
5166	3	31	1	3	4	5	1	2	1	1	2	2	2	1	2	1	1	1	1
5168	3	33	5	1	5	5	1	2	1	1	2	2	2	1	2	1	1	1	1
5171	3	26	5	1	5	5	2	2	1	1	2	2	2	1	2	2	1	1	2
5173	3	25	5	2	3	1	1	2	1	1	2	2	2	1	2	1	1	1	1
5174	3	18	4	1	3	5	2	1	2	1	1	2	2	1	2	2	1	1	1
5175	3	21	2	1	4	4	2	1	1	1	2	2	2	1	2	2	2	1	2
5178	3	20	5	1	4	5	2	1	1	1	2	2	2	1	2	2	1	1	1
5179	3	20	5	2	5	5	2	2	1	1	2	2	2	1	2	1	1	1	1
5188	3	18	1	1	4	1	1	2	1	1	2	2	2	1	2	1	1	1	1
5189	3	31	5	2	5	5	2	2	2	1	2	2	2	1	2	1	1	1	2
5190	3	22	1	1	4	4	2	2	1	1	2	2	2	1	2	1	1	1	1
5191	3	26	2	2	5	5	2	1	1	1	2	2	2	1	2	2	1	1	1
5192	3	22	5	1	4	5	2	1	1	1	2	2	2	1	2	2	1	1	1
5193	3	22	5	1	4	5	2	1	1	1	2	2	2	1	2	2	1	1	1
5194	3	20	5	1	4	4	2	2	1	1	2	2	2	2	1	1	1	1	1
5195	3	18	1	1	3	4	2	2	1	1	2	2	2	1	2	1	1	1	1
5197	3	25	5	3	4	3	2	1	1	1	2	2	2	1	2	1	1	1	2
5198	3	36	1	3	2	1	2	1	1	1	2	2	2	1	2	2	1	1	2
5203	3	23	2	2	4	4	2	1	1	1	2	2	2	1	2	1	1	1	2
5204	3	25	5	2	4	5	2	2	1	1	2	2	2	1	2	2	1	1	2
5205	3	26	5	2	2	5	2	1	1	1	2	2	2	1	2	1	1	1	1
5207	3	22	5	1	4	5	2	1	1	1	2	2	2	1	2	1	1	1	2
5208	3	23	5	1	4	4	2	2	1	1	2	2	2	2	2	2	1	1	2
5215	3	31	2	2	4	4	2	2	1	1	2	2	2	1	2	1	1	1	2
5216	3	20	2	2	4	4	2	2	1	1	2	2	1	1	1	2	1	1	1
5217	3	22	5	2	4	4	2	2	1	1	2	2	2	1	1	1	1	1	1
5218	3	23	5	1	5	5	2	1	1	1	2	2	2	1	1	2	1	1	1
5223	3	30	5	2	5	5	2	2	1	1	2	2	2	1	2	1	1	1	1
5224	3	24	5	1	5	4	2	2	1	1	2	2	2	2	1	1	2	1	2
5226	3	29	1	3	4	4	2	2	1	1	2	2	2	1	1	2	2	1	2
5227	3	23	5	1	5	5	2	1	1	1	2	2	2	1	1	1	2	1	2
5228	3	20	1	1	4	4	2	1	1	1	2	2	2	1	1	1	2	1	2
5229	3	20	5	2	5	5	2	1	1	1	2	2	2	1	1	1	2	1	2
5233	3	29	5	1	2	4	2	2	1	1	2	2	2	1	1	1	2	1	2
5236	3	30	1	3	1	1	2	1	1	1	2	2	2	1	1	1	2	1	2
5237	3	23	2	1	4	5	2	1	1	1	2	2	1	1	1	1	2	1	2
5238	3	30	5	2	5	5	2	1	1	1	2	2	2	1	1	1	2	1	2
5239	3	30	2	2	5	5	2	1	1	1	2	2	2	1	1	1	2	1	2
5240	3	33	2	2	4	5	2	1	1	1	2	2	2	1	1	1	2	1	2
5241	3	27	5	2	5	5	2	1	1	1	2	2	2	1	1	1	2	1	2
5246	3	30	2	2	4	4	2	2	1	1	2	2	2	2	1	1	2	1	2
5247	3	16	5	1	5	5	2	2	1	1	2	2	2	2	1	1	2	1	2
5248	3	20	2	1	4	5	2	2	1	1	2	2	2	2	1	1	2	1	2
5249	3	29	5	2	4	5	2	2	1	1	2	2	2	2	1	1	2	1	2
5250	3	20	5	1	5	4	2	2	1	1	2	2	2	2	1	1	2	1	2
5251	3	29	1	3	4	5	2	1	1	1	2	2	2	1	1	1	2	1	2
5252	3	23	5	2	4	5	2	2	1	1	2	2	2	1	1	1	2	1	2
5253	3	27	5	2	4	5	2	1	1	1	2	2	2	1	1	1	2	1	2
5256	3	20	1	1	4	5	2	2	1	1	2	2	2	2	1	1	2	1	2
5257	3	20	2	1	5	5	2	1	1	1	2	2	2	1	1	1	2	1	2
5262	3	25	4	3	1	4	2	1	1	1	1	2	2	1	1	1	2	1	2
5265	3	24	4	2	5	5	2	2	1	1	2	2	2	1	1	1	2	1	2
5269	3	25	5	1	5	1	2	2	1	1	2	2	2	1	1	1	1	1	1
5271	3	23	1	1	5	5	2	1	1	1	2	2	2	1	1	1	2	1	2
5272	3	23	1	2	4	4	2	2	1	2	2	2	2	1	1	2	2	1	2
5274	3	20	2	1	5	5	2	2	1	1	2	2	2	1	1	1	2	1	2
5275	3	20	5	1	4	4	2	2	1	1	2	2	2	1	1	2	2	1	2
5453	2	16	2	1	3	1	2	1	1	1	2	2	2	2	1	2	2	1	2
5454	2	25	3	1	3	3	2	1	1	1	2	2	2	2	1	2	2	1	2
5458	2	23	5	2	3	2	2	1	1	1	1	2	2	2	1	2	2	1	2
5461	2	28	2	2	5	3	2	1	1	1	2	2	2		1	2	2	1	2
5464	2	25	4	2	3	2	2	1	1	1	2	2	2	2	1	2	2	1	2
5465	2	35	3	2	4	2	2	2	1	1	2	1	2	2	1	2	2	1	2
5466	2	27	3	3	1	2	2	2	1	1	2	1	2	2	1	2	2	1	2
5467	2	22	3	2	2	2	2	1	1	1	2	2	2	2	1	2	2	1	2
5468	2	18	1	1	3	3	2	1	1	1	2	2	2	2	1	2	2	1	2
5476	2	20	5	1	4	3	1	1	1	1	2	2	2	2	1	2	2	1	2
5477	2	25	3	2	3	2	2	2	1	1	2	2	2	2	1	2	2	1	2
5480	2	24	3	3	4	2	1	2	1	1	2	1	2	2	1	2	2	1	2
5482	2	21	3	1	4	1	2	1	1	1	2	2	2	2	1	2	2	1	2
5486	2	17	1	1	3	2	2	2	1	1	2	2	2	2	1	2	1	1	1
5487	2	25	3	1	5	1	2	2	1	1	2	2	2	2	1	2	1	1	1
5488	2	20	3	1	3	2	2	1	1	1	2	2	2	2	1	2	1	1	1
5490	2	20	1	1	3	2	1	2	1	1	2	2	2	2	1	2	1	1	1
5492	2	26	1	3	3	2	2	1	1	1	1	2	2	2	1	2	1	1	1
5494	2	20	3	1	3	2	1	2	1	1	1	2	2	2	2	2	1	1	2
5496	2	18	1	1	4	2	2	1	1	1	2	2	2	2	2	2	1	1	1
5499	2	28	2	2	4	2	2	2	1	1	2	2	2	2	2	2	1	1	2
5500	2	30	3	3	1	1	2	2	1	1	1	2	2		2	2	1	1	1
5501	2	22	3	2	3	2	2	2	1	1	2	2	2	2	2	2	1	1	2
5502	2	18	3	1	4	2	1	2	1	1	2	2	2	2	2	2	1	1	2
5503	3	25	3	1	4	4	2	2	1	1	2	2	2	2	2	2	2	1	2
5505	2	27	3	2	1	1	2	2	1	1	2	2	2	2	2	2	1	1	2
5506	2	25	3	1	4	1	1	1	1	1	1	2	2	2	2	2	2	1	2
5507	2	22	3	1	4	1	2	1	2	1	2	2	2	2	2	2	1	1	2
5509	2	21	2	1	4	2	2	2	1	1	2	2	2	2	2	2	1	1	1
5510	2	30	3	3	3	2	2	2	1	1	1	2	2	2	2	2	2	1	2
5511	2	20	4	1	1	2	2	1	1	1	2	2	2	2	2	2	1	1	1
5514	2	21	4	2	3	1	2	1	1	1	2	2	2	2	2	2	2	1	1
5515	2	36	2	1	3	1	1	1	1	1	2	2	2	2	2	2	1	1	1
5516	2	20	3	1	3	2	1	1	1	1	2	2	2	2	2	2	1	1	2
5517	2	22	2	1	4	2	2	1	1	1	2	2	1	2	2	2	1	1	1
5518	2	35	3	3	4	2	2	1	1	1	2	2	2	2	2	2	1	1	2
5524	2	20	3	1	3	2	1	1	2	1	1	2	2	2	2	2	1	1	1
5525	2	20	3	1	4	2	2	1	1	1	2	2	2	2	2	2	1	1	1
5526	2	25	3	3	3	5	2	1	1	1	1	2	2	2	2	2	1	1	1
5527	2	24	3	3	2	1	2	1	1	1	1	2	2	2	2	2	1	1	1
5530	2	20	3	1	4	2	2	1	1	1	2	2	2	2	2	2	1	1	1
5534	2	29	2	2	5	1	2	1	1	1	2	2	2	2	2	2	1	1	2
5536	2	27	3	3	2	1	2	2	1	1	1	1	2	2	2	2	1	1	2
5537	2	25	3	2	4	5	2	1	1	1	1	1	2	2	2	2	1	1	1
5538	2	23	1	2	2	4	2	1	1	1	2	2	2	2	2	2	1	1	2
5540	2	22	4	1	3	2	1	1	2	1	1	2	2	2	2	2	1	1	1
5541	2	24	2	1	3	2	1	2	1	1	2	2	2	2	2	2	1	1	2
5542	2	22	5	2	4	4	1	1	1	1	2	2	2	2	2	2	1	1	1
5544	2	21	3	1	4	2	1	2	1	1	2	2	2	2	2	2	1	1	2
5545	2	30	2	2	5	3	1	2	1	1	1	1	2	2	2	2	1	1	2
5546	2	17	4	1	2	2	2	1	1	1	1	2	2	2	2	2	1	1	2
5550	2	28	3	3	4	1	2	1	1	1	1	2	2	2	2	2	1	1	1
5551	2	23	2	2	4	4	1	1	1	1	2	2	2	2	2	2	1	1	2
5552	2	22	3	2	2	1	2	1	1	1	2	2	2	2	2	2	1	1	1
5553	2	22	2	1	3	5	1	1	1	1	2	2	2	2	2	2	1	1	2
5555	2	18	3	1	4	1	1	1	1	1	2	2	2	2	2	2	1	1	1
5556	2	20	2	1	3	1	1	1	1	1	2	2	2	2	1	2	1	1	1
5558	2	22	3	1	5	4	2	1	1	1	2	2	2	2	2	2	1	1	2
5559	2	21	3	2	4	1	2	2	1	1	2	2	2	2	2	2	1	1	1
5560	2	22	3	1	5	1	2	2	1	1	2	2	1	2	2	2	1	1	1
5561	2	20	3	1	4	1	2	2	2	1	2	2	2	2	2	2	1	1	1
5562	2	20	1	1	3	2	2	1	1	1	2	2	2	2	2	2	1	1	1
5563	2	28	5	2	5	2	2	1	1	1	2	2	2	2	1	2	1	1	1
5567	2	22	5	1	3	1	1	2	1	1	1	2	2	2	2	2	1	1	1
5569	2	21	3	1	5	1	2	2	1	1	2	2	2	2	2	2	1	1	1
5570	2	26	5	2	3	3	2	2	1	1	2	2	2	1	2	2	1	1	1
5572	2	28	3	2	5	4	2	2	1	1	2	2	2	2	2	2	1	1	1
5573	2	21	3	2	2	2	1	1	1	1	2	2	2	2	2	2	1	1	1
5574	2	29	2	2	3	2	2	2	1	1	2	2	2	2	2	2	1	1	1
5577	2	26	3	3	4	1	1	2	1	1	2	2	2	2	2	2	1	1	1
5579	2	24	5	1	5	4	2	1	1	1	2	2	2	2	2	2	1	1	1
5582	2	25	2	2	2	2	1	1	1	1	2	2	2	2	2	2	2	1	1
5585	2	21	3	3	3	1	2	1	1	1	1	2	2	2	2	2	1	1	1
5588	2	25	5	2	4	3	2	1	1	1	2	2	2	2	2	2	1	1	1
5589	2	25	3	3	3	2	2	1	1	1	2	2	2	2	2	2	1	1	1
5591	2	20	3	2	3	2	2	1	1	1	2	2	2	2	2	2	1	1	1
5592	2	24	3	3	3	2	2	1	1	1	2	2	2	2	2	2	1	1	1
5593	2	17	5	1	4	2	2	1	1	1	2	2	2	2	2	1	1	1	2
5595	2	20	3	1	4	2	2	1	1	1	1	1	2	2	2	2	1	1	2
5596	2	23	3	3	2	2	2	1	1	1	2	2	2	2	2	2	1	1	1
5597	2	24	3	1	3	5	1	1	1	1	2	2	2	2	2	2	1	1	1
5600	2	21	1	2	2	5	2	2	1	1	2	2	2	2	2	2	1	1	1
5601	2	20	3	1	4	2	2	1	1	1	2	2	2	2	1	2	1	1	1
5603	2	24	3	1	3	2	2	1	1	1	1	2	2	2	1	2	1	1	1
5604	2	30	3	2	4	4	1	1	1	1	2	2	2	2	1	2	1	1	1
5606	2	20	3	1	3	2	1	2	1	1	2	2	2	2	1	2	1	1	1
5607	2	20	3	1	4	2	1	1	1	1	2	2	2	2	1	2	1	1	1
5609	2	20	3	1	3	2	2	1	1	1	2	2	2	2	1	2	1	1	1
5610	2	22	2	1	2	1	2	1	1	1	2	2	2	2	1	2	1	1	1
5611	2	23	3	1	3	1	2	1	1	1	2	2	2	2	1	2	1	1	1
5612	2	24	4	2	3	2	2	1	1	1	2	2	2	2	2	2	1	1	1
5615	2	21	3	1	4	1	1	1	1	1	2	2	2	2	2	2	1	1	1
5619	2	21	4	2	1	1	2	1	1	1	2	2	2	2	2	2	1	1	1
5620	2	22	2	2	4	2	2	1	1	1	2	2	2	2	2	2	1	1	1
5621	2	25	3	1	3	2	2	1	1	1	2	2	2	2	2	2	1	1	1
5622	2	21	2	2	2	2	2	2	1	1	2	2	2	2	2	2	1	1	1
5623	2	23	1	2	4	2	1	2	1	1	2	2	2	2	2	2	1	1	1
5624	2	20	3	1	4	3	1	2	1	1	2	2	2	2	2	2	1	1	1
5626	2	20	3	1	4	1	1	2	1	1	2	2	2	2	2	2	1	1	1
5627	2	20	3	1	3	1	2	1	1	1	2	2	2	2	2	2	1	1	1
5628	2	24	3	2	5	5	1	2	1	1	2	2	2	2	2	2	1	1	1
5629	2	29	3	3	4	1	2	2	1	1	2	1	2	2	2	2	1	1	1
5630	2	25	3	2	5	5	1	2	1	1	2	2	2	2	2	2	1	1	1
5632	2	25	2	1	4	2	1	2	1	1	2	2	2	2	2	2	1	1	1
5634	2	22	3	2	3	2	2	1	1	1	1	2	2	2	1	2	1	1	1
5635	2	20	3	1	4	3	2	2	1	1	2	2	2	2	2	2	1	1	1
5636	2	20	3	1	4	2	1	1	1	1	2	2	2	2	2	2	1	1	1
5637	2	25	1	2	1	1	1	1	1	1	2	2	2	2	2	2	1	1	1
5638	2	23	2	2	4	5	2	2	1	1	2	2	2	2	2	2	1	1	1
5639	2	25	3	1	5	2	2	1	2	1	2	2	2	2	2	2	1	1	1
5640	2	20	3	2	4	3	2	1	2	1	2	2	2	2	2	2	1	1	1
5641	2	26	3	2	3	1	2	1	1	1	2	2	2	2	2	2	1	1	1
5646	2	25	4	2	2	1	2	1	1	1	2	2	2	2	1	2	1	1	1
5649	2	22	1	2	4	1	2	1	1	1	2	2	2	2	2	2	1	1	1
5652	2	24	3	2	4	1	2	1	1	1	2	2	2	2	2	2	1	1	1
5653	2	30	3	3	3	2	2	1	1	1	2	2	2	2	2	2	1	1	1
5654	2	25	3	1	3	1	2	1	1	1	2	2	2	2	2	2	1	1	1
5655	2	20	2	1	1	2	2	1	1	1	2	2	2	2	2	2	1	1	1
5656	2	23	5	3	5	5	2	1	1	1	2	2	2	2	2	2	1	1	1
5657	2	22	1	1	3	2	2	1	1	1	2	2	2	2	2	2	1	1	1
5659	2	22	1	1	4	1	2	2	1	1	1	2	2	2	2	2	1	1	1
5661	2	35	3	4	2	4	2	1	2	1	1	1	2	2	2	2	2	1	1
5662	2	26	5	2	5	3	2	2	1	1	2	2	2	2	2	2	1	1	1
5663	2	35	3	2	2	2	2	1	1	1	2	2	2	2	1	2	1	1	1
5664	2	23	1	1	5	3	1	2	1	1	2	2	2	2	2	2	1	1	1
5668	2	20	3	1	3	1	2	1	1	1	2	2	2	2	2	1	1	1	1
5670	2	25	1	2	1	2	2	1	1	1	1	2	2	2	2	2	1	1	1
5671	2	23	2	1	4	2	2	1	1	1	2	2	2	2	2	2	1	1	1
5675	2	20	3	2	4	2	1	1	1	1	1	1	1	2	2	2	1	1	1
5676	2	35	4	4	1	1	1	1	1	1	1	2	2	2	2	2	1	1	2
5677	2	30	2	3	4	2	1	1	1	1	1	2	2	2	2	2	1	1	2
5679	2	25	5	2	4	5	2	1	1	1	2	2	2	2	2	2	1	1	2
5680	2	22	5	2	4	1	2	1	1	1	1	1	2	2	2	2	1	1	2
5681	2	20	3	2	2	4	1	2	1	1	2	2	2	2	2	2	1	1	1
5682	2	25	5	2	5	1	2	2	1	1	1	2	2	2	2	2	1	1	1
5685	2	24	3	2	5	3	2	2	1	1	2	2	2	2	2	2	1	1	1
5686	2	20	3	1	5	1	2	2	1	1	2	2	2	2	2	2	1	1	1
5687	2	25	4	2	1	2	2	2	1	1	1	1	2	2	2	2	1	1	1
5689	2	26	2	2	3	2	1	1	1	1	2	2	2	2	2	2	1	1	2
5692	2	20	2	1	3	3	2	2	1	1	2	2	2	2	2	2	1	1	1
5694	2	20	2	1	4	3	2	1	1	1	2	1	2	2	2	2	1	1	1
5696	2	18	2	1	1	4	1	2	1	1	2	2	2	2	2	2	1	1	2
5697	2	25	5	2	4	4	2	1	1	1	2	2	2	2	2	2	1	1	1
5698	2	22	3	2	5	4	2	2	1	1	2	1	2	2	2	2	1	1	1
5699	2	20	2	1	4	1	2	2	1	1	1	1	2	2	2	2	1	1	1
5700	2	35	1	2	3	3	2	1	1	1	2	2	2	2	2	2	1	1	1
5701	2	30	2	3	2	2	2	1	1	1	2	1	2	2	2	2	1	1	1
5702	2	22	5	2	3	2	2	1	1	1	2	2	2	2	2	2	1	1	1
5703	2	21	3	2	4	2	2	1	1	1	2	2	2	2	2	2	1	1	1
5704	2	18	4	1	3	1	2	1	1	1	2	2	2	2	2	2	1	1	1
5709	2	23	3	3	3	2	2	2	1	1	1	2	2	2	2	2	1	1	2
5710	2	23	1	3	2	1	2	2	1	1	2	2	2	2	2	2	1	1	1
5711	2	28	3	2	2	2	2	2	1	1	2	2	2	2	2	2	1	1	1
5712	2	23	2	2	3	1	2	1	1	1	2	2	2	2	2	2	1	1	2
5713	2	17	3	1	3	1	2	1	1	1	2	2	1	2	2	2	1	1	1
5716	2	22	3	1	3	2	1	1	2	1	1	2	2	2	2	2	1	1	1
5718	2	22	3	2	3	4	2	1	1	1	2	2	2	2	2	2	1	1	1
5719	2	22	2	1	3	2	2	1	1	1	1	2	2	2	2	2	1	1	1
5720	2	20	2	1	4	2	1	1	1	1	2	2	2	2	2	2	1	1	1
5722	2	20	3	1	3	4	1	1	1	1	1	2	2	2	2	2	1	1	1
5723	2	30	3	3	1	1	2	1	1	1	2	2	2	2	2	2	1	1	1
5725	2	25	5	2	4	3	2	1	1	1	2	2	2	2	2	2	1	1	1
5728	2	35	2	2	4	2	2	2	1	1	2	2	1	2	2	2	1	1	1
5729	2	23	3	2	4	1	2	2	2	1	1	2	2	2	2	2	1	1	1
5731	2	27	4	2	4	2	2	1	1	1	2	2	2	2	1	2	1	1	1
5732	2	25	3	2	3	2	1	2	1	1	2	2	2	2	2	2	1	1	2
5733	2	18	2	1	4	2	1	1	2	1	2	2	2	2	2	2	1	1	2
5734	2	20	2	1	5	4	1	1	1	1	2	2	2	2	2	2	1		2
5736	2	27	2	1	4	2	2	2	1	1	2	2	2	2	2	2	1	1	1
5738	2	25	5	1	3	2	1	1	1	1	2	2	2	2	1	2	1	1	1
5740	2	24	3	1	4	1	1	1	1	1	1	2	2	2	2	2	1	1	1
5741	2	27	5	3	4	3	2	2	2	1	2	2	2	2	2	2	1	1	1
5745	2	20	3	1	4	4	2	1	1	1	2	2	2	2	2	2	1	1	1
5746	2	22	3	1	4	1	1	1	1	1	2	2	2	2	2	2	1	1	1
5747	2	30	3	3	1	3	1	1	1	1	2	2	2	2	2	2	1	1	1
5750	2	30	1	3	4	1	2	1	1	1	1	2	2	2	2	1	1	1	1
5751	2	23	2	1	4	3	1	1	1	1	2	2	2	2	2	2	1	1	1
5752	2	21	3	2	4	1	2	1	1	1	2	2	2	2	1	2	1	1	1
5755	2	22	5	1	4	1	2	1	1	1	1	1	2	2	2	2	1	1	1
5759	2	20	3	1	2	1	1	1	1	1	2	2	2	2	2	2	1	1	1
5760	2	20	3	1	3	5	1	1	1	1	2	2	2	2	2	2	1	1	1
5762	2	28	5	2	5	3	2	1	1	1	2	2	2	2	2	2	1	1	2
5764	2	24	3	2	3	2	2	1	2	1	1	2	2	2	2	2	1	1	1
5767	2	35	2	3	1	3	2	1	2	1	1	2	2	2	2	2	1	1	1
5770	2	26	3	3	1	2	1	2	2	1	2	1	2	2	2	2	1	1	1
5771	2	24	3	2	4	2	2	1	1	1	2	2	2	2	2	2	1	1	1
5773	2	26	5	2	5	3	2	1	1	1	2	2	2	2	2	2	1	1	1
5774	2	23	2	1	3	2	1	1	1	1	2	2	2	2	2	2	1	2	1
5775	2	25	3	2	5	2	2	2	1	1	2	1	2	2	2	2	1	1	1
5776	2	25	2	2	1	1	2	1	1	1	2	2	2	2	2	2	1	1	1
5777	2	18	3	1	3	2	2	1	1	1	1	2	2	2	2	2	1	1	1
5782	2	28	4	3	3	1	2	1	1	1	2	2	2	2	2	2	1	1	1
5785	2	21	3	2	4	1	2	2	1	1	2	2	2	2	2	2	1	1	1
5786	2	21	2	1	3	1	2	1	1	1	2	2	2	2	2	2	1	1	1
5787	2	20	4	1	4	2	1	1	1	1	2	2	2	2	2	2	1	1	1
5790	2	22	3	2	4	4	1	2	2	1	2	1	2	2	2	2	1	1	1
5792	2	26	3	3	2	2	1	1	1	1	1	2	2	2	2	2	1	1	1
5793	2	21	3	1	2	1	2	1	1	1	2	2	2	2	2	2	1	1	2
5794	2	22	3	2	3	2	1	1	2	1	2	2	2	2	1	2	1	1	1
5796	2	18	1	1	3	1	2	2	1	1	2	2	2	2	2	2	1	1	1
5799	2	30	3	3	3	2	2	1	1	1	2	2	2	2	1	2	1	1	1
5801	2	24	3	2	4	2	2	1	1	1	2	2	2	2	1	2	2	1	1
5804	2	21	2	1	5	2	2	2	1	1	2	2	2	2	1	2	1	1	1
5805	2	22	1	2	3	2	1	1	1	1	1	2	2	2	2	2	1	1	1
5806	2	31	4	2	1	2	1	2	1	1	2	1	2	2	2	2	1	1	2
5808	2	21	1	1	2	1	2	1	1	1	2	2	2	2	2	2	1	1	1
5812	2	28	5	2	3	1	1	1	1	1	2	2	2	2	2	2	1	1	1
5814	2	22	2	2	4	3	2	2	1	1	2	2	2	2	2	2	1	1	1
5816	2	27	2	2	2	2	1	2	1	1	2	2	2	2	2	2	1	1	1
6026	1	27	5	2	5	2	1	1	1	1	2	2	2	1	2	2	1	1	1
6027	1	23	5	2	3	1	1	1	1	1	2	2	1	2	2	2	1	1	1
6031	1	23	5	1	5	1	1	1	1	1	1	1	2		2	2	1	1	1
6034	1	23	2	1	3	4	1	1	1	1	2	2	2	2	2	2	1	1	1
6043	1	20	2	1	4	1	1	1	1	1	2	2	2	1	2	2	1	1	2
6044	1	28	2	2	4	2	1	1	1	1	2	2	2	2	2	2	1	1	2
6047	1	22	1	1	4	1	1	1	1	1	2	2	2	2	1	2	1	1	1
6049	1	24	2	1	4	4	1	1	1	1	2	2	2	2	2	2	1	1	2
6053	1	27	5	2	3	4	1	1	1	1	2	2	2	2	2	2	1	1	1
6057	1	29	2	2	4	1	1	1	1	1	2	2	2		2	2	1		1
6065	1	22	2	2	3	1	1	2	1	1	2	2	2	2	2	2	1	1	1
6071	1	24	2	1	5	5	1	1	1	1	2	2	2	2	2	2	1	1	1
6072	1	30	5	3	3	5	1	1	1	1	2	2	2	2	2	2	1	1	1
6074	1	32	5	4	2	2	1	1	1	1	2	2	2	2	2	2	1	1	1
6078	1	18	3	1	4	4	1	1	1	1	2	2	1	2	1	2	1	1	1
6080	1	26	5	1	4	4	2	1	2	1	2	2	1	2	2	2	1	1	2
6082	1	34	2	3	3	4	1	1	1	1	2	2	1	2	2	2	1	1	2
6084	1	22	5	1	5	1	1	1	1	1	2	2	2	2	2	2	1	1	2
6086	1	28	5	2	5	2	1	1	1	1	2	2	2	2	2	2	1	1	1
6093	1	27	5	1	5	2	1	1	1	1	2	2	1	2	2	2	1	1	1
6098	1	22	2	1	4	5	1	1	1	1	2	2	2	2	2	2	2	1	2
6104	1	21	5	1	5	1	1	1	1	1	2	2	2	2	2	2	1	1	1
6107	1	27	2	2	5	1	1	1	1	1	2	2	2	2	2	2	2	1	2
6109	1	28	5	3	3	1	1	1	1	1	2	2	2	2	2	2	1	1	1
6113	1	28	3	1	5	1	1	1	1	1	2	1	2	2	2	2	1	1	1
6117	1	28	5	2	4	1	1	1	1	1	2	2	2	1	2	2	1	1	1
6120	1	20	1	1	5	5	1	1	1	1	2	2	2	2	2	2	1	1	1
6122	1	21	3	1	3	1	1	1	1	1	2	2	2	2	2	2	1	1	1
6126	1	26	1	2	3	2	1	1	1	1	2	2	2	2	2	2	1	1	2
6130	1	23	2	1	5	4	1	1	1	1	2	2	2	2	2	2	1	1	2
6133	1	32	1	2	1	1	1	1	1	1	2	1	2	2	2	2	1	1	2
6138	1	23	2	1	4	5	1	1	1	1	2	2	2	1	2	2	1	1	2
6148	1	22	2	2	4	4	2	1	1	1	2	2	2	2	2	2	1	1	1
6153	1	22	1	3	4	2	1	1	1	1	2	2	1	2	1	2	2	1	2
6156	1	20	1	1	4	2	1	1	1	1	2	2	2	2	1	2	2	1	2
6160	1	28	5	2	5	2	1	1	1	1	2	2	2	2	1	2	2	1	2
6164	1	23	2	1	4	2	1	1	1	1	2	2	1	2	1	2	2	1	2
6165	1	25	2	2	4	3	1	1	1	1	2	2	2	2	1	2	2	1	2
6166	1	20	1	2	3	2	1	1	1	1	2	2	2	2	1	2	2	1	2
6167	1	26	5	1	5	4	1	1	1	1	2	2	2	2	1	2	2	1	2
6169	1	20	2	1	4	1	1	1	1	1	2	2	2	2	1	2	2	1	2
6171	1	23	5	2	4	1	1	1	1	1	2	2	2	2	1	2	2	1	2
6173	1	23	2	1	4	4	1	1	1	1	2	2	2	2	1	2	2	1	2
6175	1	21	5	1	4	2	1	1	1	1	2	2	2	2	1	2	2	1	2
6177	1	25	5	2	4	2	1	1	1	1	2	2	2	2	1	2	2	1	2
6179	1	30	5	1	3	4	1	1	1	1	2	2	1	2	1	2	2	1	2
6184	1	25	5	2	2	1	1	1	1	1	2	2	2	2	1	2	2	1	2
6190	1	15	2	1	3	3	1	1	1	1	2	2	2	2	1	2	2	1	2
6191	1	22	5	2	5	5	1	1	1	1	2	2	2	1	1	2	2	1	2
6192	1	25	5	1	5	1	1	1	1	1	2	2	1	2	1	2	2	1	2
6214	1	24	5	3	5	4	1	1	1	1	2	2	2	2	1	2	2	1	2
6216	1	26	1	3	4	2	2	1	1	1	2	2	2	2	1	2	2	1	2
6223	1	23	5	1	5	5	1	1	1	1	2	2	2	2	1	2	2	1	2
6225	1	27	5	2	5	5	1	1	1	1	2	2	2	2	1	2	2	1	2
6227	1	21	3	1	4	3	1	1	1	1	2	2	2	2	1	2	2	1	2
6228	1	24	2	2	4	3	1	1	1	1	2	2	2	2	1	2	2	1	2
6230	1	20	5	1	4	4	1	1	1	1	2	2	2	2	1	2	2	1	2
6231	1	27	5	2	4	1	1	1	1	1	2	2	2	2	1	2	2	1	2
6233	1	22	5	2	3	4	1	1	1	1	2	2	2	2	1	2	2	1	2
6235	1	24	2	2	4	2	1	1	1	1	2	2	2	1	1	1	2	1	2
6236	1	18	1	1	2	2	1	1	1	1	2	2	2	2	1	2	2	1	2
6238	1	24	5	1	4	2	1	1	1	1	2	2	2	2	2	2	1	1	1
6243	1	26	5	2	3	1	1	1	1	1	2	2	2	2	1	2	2	1	2
6246	1	28	5	1	4	3	1	1	1	1	2	2	2	2	1	2	1	1	1
6250	1	30	5	1	3	2	1	1	1	1	2	2	2	2	1	2	1	1	1
6252	1	25	5	1	3	2	1	1	1	1	2	2	2	2	1	2	1	1	1
6254	1	23	5	2	4	5	1	1	1	1	2	2	2	2	2	2	1	1	2
6255	1	21	2	1	5	5	1	2	1	1	2	2	2	2	2	2	1	1	1
6257	1	28	4	3	1	1	1	1	1	1	2	2	2	2	2	2	1	1	2
6258	1	20	2	1	4	1	1	1	1	1	2	2	2	1	2	2	1	1	2
6259	1	23	2	1	5	1	1	1	1	1	2	2	1	2	2	2	1	1	2
6260	1	25	2	1	3	1	1	1	1	1	2	2	2	2	2	2	2	1	2
6261	1	26	5	2	4	2	1	1	1	1	2	2	2	2	2	2	1	1	2
6264	1	24	2	2	5	2	2	1	2	1	2	2	2	2	2	2	2	1	2
6276	1	29	2	1	5	2	1	1	1	1	2	2	2	2	2	2	1	1	1
6277	1	24	2	1	5	1	1	1	1	1	2	2	1	1	2	2	1	1	2
6279	1	24	2	1	4	2	1	1	1	1	2	2	1	2	1	2	1	1	1
6280	1	31	5	3	5	1	1	1	1	1	2	2	2	2	2	1	2	1	1
6282	1	20	1	1	5	1	1	1	1	1	2	2	2	2	2	2	1	1	2
6285	1	20	2	1	5	3	1	1	1	1	2	2	2	1	2	2	1	1	1
6289	1	33	4	3	4	5	1	1	1	1	2	2	2	2	2	2	1	1	1
6293	1	23	5	1	5	2	1	1	1	1	2	2	2	2	2	2	1	1	1
6294	1	27	4	3	3	3	1	1	1	1	2	2	2	2	2	2	1	1	2
6300	1	22	2	2	4	1	1	1	1	1	2	2	2	2	2	2	1	1	1
6304	1	27	2	1	4	2	1	1	1	1	2	2	2	2	2	2	1	1	1
6311	1	23	2	1	4	1	1	2	1	1	2	2	2	2	2	2	1	1	1
6312	1	20	1	1	4	4	1	1	1	1	2	2	2	2	2	2	1	1	1
6316	1	34	5	2	5	3	1	1	1	1	2	2	2	2	2	2	1	1	1
6317	1	25	2	2	4	2	1	1	1	1	2	2	1	2	2	2	1	1	1
6319	1	23	2	1	4	5	1	1	1	1	2	2	2	2	2	2	1		1
6321	1	26	2	1	4	4	1	1	1	1	2	2	2	2	2	2	1	1	1
6324	1	17	5	1	5	1	1	1	1	1	2	2	2	2	2	2	1	1	1
6325	1	25	2	1	5	3	1	1	1	1	2	2	2	2	2	2	1	1	1
6326	1	32	2	2	5	1	1	2	1	1	2	2	2	2	1	2	1	1	1
6327	1	20	5	1	4	3	1	1	1	1	2	2	2	2	1	2	2	1	1
6328	1	21	2	1	4	1	1	1	1	1	2	2	2	2	1	2	1	1	1
6331	1	31	2	2	5	4	1	1	1	1	2	2	2	2	1	2	1	1	1
6332	1	23	2	1	4	1	1	1	1	1	2	2	2	2	2	2	1	1	1
6334	1	19	5	2	4	4	1	1	1	1	2	2	2	2	2	2	1	1	2
6338	1	20	5	1	4	3	1	1	1	1	2	2	2	2	2	2	1	1	1
6340	1	25	5	2	5	1	1	1	1	1	2	2	2	2	2	2	1	1	1
6341	1	23	1	1	4	4	1	1	1	1	2	2	2	2	2	2	1	1	1
6345	1	23	2	1	4	1	1	1	1	1	2	2	1	2	2	2	1	1	1
6347	1	22	1	2	4	1	1	1	1	1	2	2	2		2	2	1	1	1
6350	1	21	2	1	5	2	1	1	1	1	2	2	2	2	2	2	1	1	1
6351	1	22	2	1	3	1	1	1	1	1	2	2	2	1	2	2	1		1
6353	1	27	2	2	4	2	1	2	1	1	2	2	2	2	2	2	1	1	1
6365	1	18	1	1	4	1	1	2	1	1	2	2	2	2	2	2	1	1	1
6366	1	17	5	1	3	3	1	1	1	1	2	2	2	2	2	2	1	1	2
6372	1	30	2	2	4	1	1	1	1	1	2	2	2	2	2	2	1	1	2
6375	1	20	5	1	5	1	1	1	1	1	2	2	2	2	2	2	1	1	2
6377	1	23	2	1	4	3	1	1	1	1	2	2	2	2	2	2	1	1	2
6379	1	25	5	1	5	5	1	1	1	1	2	2	2	2	1	2	1	1	1
6380	1	16	2	1	3	2	1	1	1	1	2	2	2	2	2	2	1	1	2
6383	1	23	2	3	4	2	1	1	1	1	2	2	1	1	2	2	1	1	1
6384	1	34	2	1	4	4	1	1	1	1	2	2	2	2	2	2	1	1	2
6386	1	26	5	2	4	5	1	1	1	1	2	2	2	1	2	2	1	1	1
6404	1	32	2	2	4	1	1	1	1	1	2	2	2	2	2	2	1	1	1
6405	1	23	4	2	3	1	1	1	1	1	2	2	2	2	1	2	1		1
6407	1	31	5	3	4	3	1	1	1	1	2	2	2	2	2	1	1	1	2
6409	1	32	2	1	5	2	1	1	1	1	2	2	2	2	2	2	1	1	2
6418	1	20	5	1	3	3	1	2	1	1	2	2	2	2	2	2	1	1	1
6425	1	24	1	2	5	4	1	1	1	1	2	2	2	2	2	2	1	1	1
6429	1	34	1	1	2	1	1	1	1	1	2	2	2	2	2	2	1	1	2
6431	1	22	5	1	4	1	1	1	1	1	2	2	1	2	2	2	1	1	1
6432	1	27	2	1	4	1	1	1	1	1	2	2	1	2	2	2	1	1	1
6441	1	26	5	2	4	3	1	1	1	1	2	2	2	1	2	2	1	1	1
6442	1	26	2	2	4	5	1	1	1	1	2	1	2	1	2	2	1	1	2
6444	1	17	2	1	4	2	1	1	1	1	2	2	2	2	2	2	1	1	1
6445	1	21	2	3	1	2	1	1	1	1	2	2	2	2	2	2	1	1	1
6448	1	24	5	1	5	5	1	1	1	1	2	2	2	2	2	2	1	1	1
6455	1	30	1	2	4	3	1	1	1	1	2	2	2	1	2	1	1	1	1
6456	1	23	1	1	2	1	1	1	1	1	2	2	2		2	1	1	1	1
6459	1	28	5	1	5	5	1	1	1	1	2	2	2	1	2	2	1	1	1
6461	1	27	5	2	5	2	1	1	1	1	2	2	2	2	2	2	1	1	1
6466	1	17	2	1	4	4	1	1	1	1	2	2	2	2	2	2	1	1	1
6468	1	26	5	3	5	4	1	1	1	1	2	2	2	2	2	2	1	1	2
6470	1	17	2	1	4	1	1	1	1	1	2	2	2	1	2	2	1	1	2
6471	1	21	2	1	4	4	1	1	1	1	2	2	1	2	2	2	1	1	2
6479	1	26	5	1	5	1	1	1	1	1	2	2	2	2	2	2	1	1	2
6480	1	17	2	1	4	1	1	1	1	1	2	2	2	2	2	2	1	1	2
6483	1	26	5	1	5	5	1	1	1	1	2	2	1	1	1	2	1	1	1
6487	1	24	5	2	4	1	1	1	1	1	2	2	2	2	2	2	1	1	1
6488	1	20	2	1	4	1	1	1	1	1	2	2	2	2	2	2	1	2	1
6496	1	30	2	2	5	4	1	1	1	1	2	2	2	2	1	2	2	1	2
6502	1	35	2	2	2	4	1	1	1	1	2	2	2	2	1	2	2	1	2
6504	1	21	2	1	5	4	1	1	1	1	2	2	2	2	1	2	2	1	2
6505	1	18	1	1	3	2	1	1	1	1	2	2	2	2	1	2	2	1	2
6506	1	25	5	1	5	3	1	1	1	1	2	2	2	2	1	2	2	1	2
6508	1	25	2	2	4	4	1	1	1	1	2	2	2	2	1	2	2	1	2
6509	1	24	5	2	4	2	1	1	1	1	2	2	2	2	1	2	2	1	2
6510	1	22	2	1	5	2	1	1	1	1	2	2	2		1	2	2		2
6515	1	20	2	1	3	1	1	1	1	1	2	2	2	2	1	2	2		2
6516	1	17	2	1	3	5	1	1	1	1	2	2	2	1	1	2	2	1	2
6517	1	25	2	1	3	1	1	1	1	1	2	2	2	2	1	2	2	1	2
6519	1	23	2	2	3	4	1	1	1	1	2	2	2		1	2	2	2	2
6521	1	22	5	1	5	5	1	1	1	1	2	2	2	2	1	2	2	1	2
6529	1	25	4	3	3	1	1	1	1	1	2	2	2	2	1	2	2	1	2
6534	1	30	1	3	2	1	1	2	1	2	2	2	2	2	1	1	2	1	2
6535	1	20	1	1	4	3	1	1	1	1	2	2	2	2	1	2	2	1	2
6536	1	20	2	1	3	4	1	1	1	1	2	2	2	2	1	2	2	1	2
6540	1	31	5	2	5	1	1	1	1	1	2	2	2	2	1	1	2	1	2
6541	1	24	5	2	5	4	1	1	1	1	2	2	2	2	1	2	2	1	2
6542	1	20	5	2	4	3	1	1	1	1	2	2	2	2	1	2	2	1	2
6544	1	25	1	2	3	1	1	1	1	1	2	2	2	2	1	2	2	1	2
6545	1	21	1	1	4	2	2	1	1	1	2	2	2	2	1	2	2	1	2
6548	1	26	1	2	3	4	1	1	1	1	2	2	2	2	1	2	2	1	2
6552	1	26	1	1	3	5	1	1	1	1	2	2	2	2	1	2	2	1	2
6553	1	18	2	1	4	1	1	1	1	1	2	2	2	2	1	2	2	1	2
6556	1	22	5	1	4	3	1	1	1	1	2	2	2	2	1	1	2	1	2
6566	1	23	2	1	3	4	1	1	1	1	2	2	2	2	1	2	2	1	2
6569	1	20	2	1	4	1	1	1	1	1	2	2	2	2	1	2	2	1	2
6570	1	28	2	2	5	5	1	1	1	1	2	2	2	2	1	2	2	1	2
6581	1	27	1	2	1	3	1	1	1	1	2	2	2	1	1	2	2	1	2
6582	1	17	2	1	3	1	1	1	1	1	2	2	2	1	1	2	2	1	2
6588	1	24	5	1	5	1	1	1	1	1	2	2	2	1	2	1	1	1	1
6591	1	20	2	2	4	1	1	1	1	1	2	2	2	2	1	2	1	1	1
6608	1	29	2	3	4	1	1	1	1	1	2	2	2	2	2	1	2	1	2
6610	1	20	2	1	4	1	1	1	1	1	2	2	2	2	2	2	2	1	2
6611	1	23	1	1	5	4	1	1	1	1	2	2	2	2	2	2	1	1	2
7286	3	28	2	2	5	2	1	1	1	1	2	2	2	1	2	2	1	1	1
7287	3	23	2	1	5	4	1	1	1	1	2	2	2	1	2	2	1	1	1
7288	3	21	1	2	4	3	1	1	1	1	2	2	2	1	2	1	1	1	1
7294	2	22	3	2	3	1	2	2	1	1	2	2	1	2	2	2	1	1	1
7295	2	22	3	2	2	2	2	1	1	1	2	2	2	2	2	2	1	1	1
7296	2	23	3	3	2	2	2	2	1	1	2	2	2	2	2	2	1	1	1
7298	2	20	3	2	2	1	1	2	1	1	2	2	2	2	2	2	1	1	1
7299	2	26	3	3	2	2	2	2	1	1	2	2	2	2	2	2	2	1	1
7300	2	22	3	3	1	1	2	2	1	1	2	2	2	2	2	2	1	1	1
7301	2	20	3	1	5	4	2	1	1	1	2	2	2	1	2	2	1	1	1
7307	1	22	2	1	4	2	1	1	1	1	2	2	2	2	2	2	1	1	1
7310	1	23	5	2	4	4	1	1	1	1	2	2	2	2	2	2	1	1	1
7312	1	27	2	1	5	3	1	1	1	1	2	1	2	2	2	2	1	1	1
7316	1	32	2	3	2	1	1	1	1	1	2	2	2	2	2	2	1	1	1
8412	3	26	2	2	4	1	2	1	1	1	2	2	2	1	2	2	1	1	1
8415	3	24	5	2	2	1	2	1	1	1	2	2	2	1	2	2	1	1	2
8416	3	28	1	3	1	1	2	1	1	1	2	2	2		2	1	1	1	1
8419	3	33	5	3	5	4	2	2	1	1	2	2	2	1	2	1	1	1	1
8420	3	27	5	1	5	4	2	2	1	1	2	2	2	1	2	1	1	1	1
8423	3	20	5	1	5	5	1	2	1	1	2	2	2	1	2	1	1	1	1
8425	3	28	2	1	4	5	2	2	1	1	2	2	2		1	1	1		1
8427	3	26	5	2	4	5	2	1	1	1	2	2	2	1	2	1	1	1	2
8428	3	22	5	1	4	4	2	2	1	1	2	2	2		2	1	1	1	1
8429	3	28	5	1	4	2	2	2	1	1	2	2	2	1	2	1	1	1	1
8431	3	25	5	1	5	5	2	2	1	1	2	2	2	1	2	2	1	1	1
8432	3	17	2	1	4	4	2	1	1	1	2	2	2	1	2	1	1	1	1
8433	3	20	5	1	5	1	2	1	1	1	2	2	2	1	2	1	1	1	1
8434	3	20	2	1	5	4	2	1	1	1	2	2	2	1	2	2	1	1	1
8435	3	21	5	2	4	5	1	2	1	1	2	2	2	1	2	1	1	1	1
8436	3	27	5	2	5	5	2	2	1	1	2	2	2	1	2	1	1	1	2
8437	3	26	2	1	4	3	2	1	1	1	2	2	2	1	2	1	1	1	2
8438	3	20	5	1	4	4	2	2	1	1	2	2	2	1	2	1	1	1	1
8439	3	25	2	1	4	5	2	2	1	1	2	2	2	1	2	2	1	1	2
8440	3	32	5	2	3	4	2	2	1	1	2	2	2	1	2	1	1	1	1
8442	3	16	1	1	4	5	2	1	1	1	2	2	2	1	2	1	1	1	1
8443	3	20	2	2	3	1	2	2	1	1	2	2	2	1	2	1	1	1	1
8444	3	21	5	1	5	5	2	1	1	1	2	2	2	1	2	2	1	1	1
8445	3	23	5	1	4	5	2	2	1	1	2	2	2	2	2	1	1	1	1
8447	3	25	5	2	4	4	2	2	1	1	2	2	2	2	2	1	1	1	1
8448	3	22	5	1	5	5	2	2	1	1	2	2	2	1	2	1	1	1	1
8449	3	26	5	2	4	4	2	2	1	1	2	2	2	1	2	2	1	1	1
8458	1	22	5	2	4	2	1	1	1	1	2	2	2	2	2	2	1	1	1
8465	3	20	2	1	4	1	2	2	1	1	2	2	2	1	2	2	1	1	1
8482	3	24	2	1	4	5	2	2	1	1	2	2	2	1	1	1	1	1	1
8579	3	18	2	1	4	4	1	1	1	1	2	2	2	1	2	2	1	1	2
8581	3	23	5	2	5	5	2	1	1	1	2	2	2	1	2	1	1	1	2
8582	3	21	5	1	4	4	2	2	1	1	2	2	2	1	2	2	1	1	2
8583	3	28	1	3	3	5	2	2	1	1	2	2	2	1	2	2	1	1	1
8587	3	20	2	1	4	4	2	1	1	1	2	2	2	1	1	2	1	1	1
8588	3	20	5	1	5	5	2	1	1	1	2	2	2	1	2	1	1	1	1
8593	3	28	2	2	4	5	2	1	1	1	2	2	2	1	2	2	1	1	1
8596	3	30	4	2	1	5	2	2	1	1	2	2	2	1	2	1	1	1	1
8597	3	26	1	3	4	5	2	2	1	1	2	2	2	1	2	2	1	1	1
8598	3	27	5	1	5	2	2	2	1	1	2	2	2	1	2	1	1	1	1
8603	3	27	5	3	2	1	2	1	1	1	2	2	2	1	2	2	1	1	1
8605	3	24	2	1	4	4	2	2	1	1	2	2	2	1	1	2	1	1	1
8606	3	36	2	2	3	5	2	2	1	1	2	2	2	1	2	1	1	1	1
8607	3	21	5	1	4	1	2	2	1	2	2	2	2	1	2	1	1	1	1
8608	3	29	2	1	4	5	2	2	1	1	2	2	2	1	2	1	1	1	1
8610	3	25	5	2	4	2	2	2	1	1	2	2	2	1	2	2	1	1	2
8612	3	25	5	2	4	4	2	1	1	1	2	2	2	1	2	1	1	1	1
8613	3	25	2	1	4	1	2	1	1	1	2	2	2	1	2	1	1	1	1
8617	3	31	5	2	5	5	2	2	1	1	2	2	2	1	2	1	1	1	1
8619	3	21	2	1	4	4	2	2	1	1	2	2	2	1	2	1	1	1	1
8620	3	35	2	3	2	5	2	2	1	1	2	2	2	1	2	2	1	1	1
8624	3	27	2	2	5	5	2	2	1	1	2	2	2	1	2	1	1	1	1
8627	3	24	2	2	4	5	2	2	1	1	2	2	2	1	2	2	1	1	1
8629	3	21	5	1	5	4	2	1	1	1	2	2	2	1	2	2	1	1	1
8633	3	18	2	1	3	1	2	1	1	1	2	2	2	1	2	2	1	1	1
8636	3	23	5	1	4	4	2	1	1	1	2	2	2	1	2	2	1	1	2
8642	3	29	2	1	5	5	2	2	1	1	1	2	2	1	1	2	1	1	1
8643	3	24	5	2	4	4	2	2	1	1	2	2	2	1	1	2	2	1	1
8645	3	24	5	1	5	5	2	2	1	1	2	2	2	1	1	2	1	1	1
8646	3	20	2	1	3	4	2	1	1	1	2	2	2	1	1	2	2	1	1
8647	3	16	5	1	5	5	2	1	1	1	2	2	2	1	1	2	1	1	1
8648	3	32	5	2	2	4	2	1	1	1	2	2	2	1	2	1	1	1	1
8651	3	28	5	2	5	5	2	1	1	1	2	2	2	1	2	1	1	1	2
8655	3	20	5	1	5	5	1	2	1	1	2	2	2	1	2	1	1	1	1
8656	3	22	5	2	4	5	2	2	1	1	2	2	2	1	2	1	1	1	1
8657	3	26	5	2	4	5	1	2	1	1	2	2	2	1	2	1	1	1	1
8659	3	21	5	1	4	5	2	2	1	1	2	2	2	2	2	1	1	1	1
8660	3	20	4	2	4	4	1	2	1	1	2	2	2	1	1	1	1	1	2
8661	3	27	1	2	3	1	1	2	1	1	2	2	2	1	2	1	1	1	1
8662	3	21	5	1	4	4	2	2	1	1	2	2	2	1	2	2	1	1	1
8664	3	22	2	2	4	5	2	2	1	1	2	2	2	1	2	1	1	1	1
8665	3	27	5	1	5	5	2	1	1	1	2	2	2	1	2	1	1	1	1
8666	3	22	5	1	5	5	2	1	1	1	2	2	2	1	2	1	1	1	2
8668	3	17	1	1	4	2	2	1	1	1	2	2	2	1	2	1	1	1	1
8669	3	29	5	1	5	5	1	2	1	1	2	2	2	1	2	2	1	1	1
8670	3	20	5	1	4	5	2	2	1	1	2	2	2	1	2	1	1	1	1
8671	3	20	1	1	5	5	2	2	1	1	2	2	2	1	2	1	1	1	1
8673	3	33	5	2	4	4	1	2	1	1	2	2	2	1	2	1	1	1	1
8676	3	27	2	2	5	4	2	1	1	1	2	2	2	1	2	2	1	1	1
8677	3	25	2	1	3	4	2	1	1	1	2	2	2	1	2	1	1	1	1
8678	3	20	5	1	5	1	2	1	1	1	1	2	2	2	1	1	1	1	1
8681	3	20	5	1	4	4	2	2	1	1	2	2	2	1	2	1	1	1	1
8682	3	25	2	1	4	4	2	1	1	1	2	2	2	1	2	1	1	1	2
8685	3	20	1	1	4	5	2	1	1	1	2	2	2	1	1	1	1	1	1
8686	3	32	2	2	3	4	2	2	1	1	2	2	2	1	2	1	1	1	1
8689	3	39	5	1	5	5	2	2	1	1	2	2	2	1	2	1	1	1	1
8690	3	21	5	1	4	4	2	2	1	1	2	2	2	2	2	2	1	1	2
8696	3	22	5	2	5	5	2	2	1	1	2	2	2	1	2	1	1	1	1
8698	3	20	3	1	4	4	2	2	1	1	2	2	2	1	2	1	1		2
8699	3	25	5	1	4	5	2	1	2	1	2	2	2		1	1	1		1
8702	3	20	5	1	5	5	2	2	1	1	2	2	2	1	2	1	1	1	1
8704	3	18	2	1	4	1	2	1	1	1	2	2	2	1	2	2	1	1	2
8705	3	27	3	1	5	5	2	1	1	1	2	2	2	1	2	1	1	1	1
8707	3	20	5	1	4	1	2	2	1	1	2	2	2	1	2	1	1	1	1
8709	3	23	2	1	5	5	2	2	1	1	2	2	2	1	2	2	1	1	1
8818	2	20	5	2	4	4	2	1	1	1	2	2	2	2	2	2	1	1	1
8819	2	21	3	2	5	3	2	1	1	1	1	2	2	2	2	2	1	1	1
8824	2	23	5	1	5	1	2	1	1	1	2	2	2	2	2	2	1	1	1
8825	2	20	3	1	4	1	2	1	1	1	2	2	2	2	2	2	1	1	1
8826	2	22	3	2	3	3	2	1	1	1	1	2	2	2	2	2	1	1	1
8827	2	20	1	1	2	1	2	2	1	1	2	2	2	2	1	2	1	1	1
8828	2	20	3	1	4	3	1	1	1	1	2	2	2	2	1	2	2	1	1
8829	2	23	2	1	4	1	2	2	1	1	2	2	2	2	2	2	1	1	2
8830	2	30	3	3	2	2	2	2	1	1	2	2	2	2	2	2	1	1	2
8831	2	20	4	1	1	1	2	2	1	1	1	1	2	2	2	2	1	1	2
8832	2	18	4	1	2	2	2	2	1	1	2	2	2	2	2	2	1	1	1
8833	2	30	5	2	5	3	2	2	1	1	2	2	2	2	2	2	1	1	1
8834	2	24	4	2	2	2	2	1	1	1	2	2	2	2	2	2	1	1	1
8835	2	17	1	1	3	1	2	2	1	1	2	2	2	2	2	2	1	1	2
8836	2	20	3	1	3	1	1	2	1	1	1	2	2	2	2	2	1	1	2
8837	2	22	3	3	4	1	2	1	1	1	1	2	2	2	2	2	1	1	1
8839	2	35	3	3	2	3	2	1	1	1	2	2	2	2	2	2	1	1	1
8841	2	25	3	2	2	1	2	1	1	1	2	2	2	2	2	2	1	1	2
8843	2	21	5	1	4	1	2	1	1	1	2	2	2	2	2	2	1	1	1
8844	2	25	1	1	4	2	1	1	1	1	2	2	2	2	2	2	1	1	1
8845	2	20	1	1	3	2	2	1	1	1	2	2	2	2	2	2	2	1	2
8846	2	25	3	2	2	1	2	1	1	1	2	2	2	2	2	2	1	1	1
8847	2	25	3	2	3	2	1	1	1	1	2	2	2	2	2	2	1	1	1
8848	2	30	3	1	3	1	2	2	1	1	2	1	2	2	2	2	1	1	2
8849	2	29	3	1	2	2	1	1	1	1	2	2	2	2	2	2	1	1	1
8851	2	22	3	2	3	2	2	1	1	1	2	2	2	2	2	2	2	1	2
8852	2	26	2	2	3	1	2	1	1	1	2	2	2	2	2	2	1	1	1
8853	2	23	2	1	3	2	2	1	1	1	2	2	2	2	2	2	1	1	1
8855	2	31	5	2	5	3	2	2	1	1	2	2	2	2	2	2	1	1	2
8856	2	20	3	2	3	2	1	2	1	1	2	2	2	2	2	2	1	1	1
8857	2	25	4	3	3	2	1	2	1	1	2	1	2	2	2	2	1	1	2
8858	2	22	3	2	3	2	1	1	1	1	1	1	2	2	2	2	1	1	1
8859	2	20	3	1	4	4	2	2	1	1	2	2	2	2	2	2	1	1	1
8860	2	21	2	1	4	1	2	2	1	1	2	2	2	2	2	2	1	1	1
8861	2	26	5	2	5	4	2	1	1	1	2	2	2	2	2	2	1	1	1
8862	2	30	2	3	2	1	2	1	1	1	1	2	2	2	2	2	1	1	2
8863	2	25	4	1	3	2	2	1	1	1	2	2	2	2	2	2	1	1	2
8864	2	20	3	1	5	2	2	1	1	1	2	2	2	2	2	2	1	1	2
8865	2	21	3	1	5	2	2	2	1	1	2	2	2	2	2	2	1	1	2
8869	2	21	4	2	2	1	1	1	1	1	2	2	2	2	2	2	1	1	1
8871	2	28	3	2	3	2	1	1	1	1	1	1	2	2	2	2	1	1	2
8873	2	28	1	3	1	3	2	1	1	1	2	2	2	2	2	2	1	1	2
8874	2	25	3	1	2	1	2	2	1	1	2	2	2	2	2	2	1	1	2
8877	2	25	3	3	1	1	2	1	1	1	2	2	2	2	2	2	1	1	2
8878	2	20	3	1	3	2	2	1	1	1	2	2	2	2	2	2	1	1	2
8879	2	24	3	1	4	1	2	1	1	1	2	2	2	2	1	2	1	1	1
8880	2	22	3	1	3	2	2	1	1	1	2	2	2	2	1	2	1	1	1
8881	2	24	1	2	3	1	2	1	1	1	2	2	2	2	1	2	1	1	1
8883	2	20	4	1	3	1	2	1	1	1	2	2	2	2	2	2	1	1	1
8884	2	20	2	1	4	1	2	1	1	1	2	2	2	2	2	2	1	1	1
8885	2	22	3	1	4	1	2	1	1	1	2	2	2	2	1	2	2	1	2
8886	2	24	3	2	3	4	2	2	1	1	2	2	2	2	1	2	2	1	2
8887	2	23	2	2	4	2	2	2	1	2	2	2	2	2	1	2	2	1	2
8888	2	20	4	1	4	2	2	2	1	1	2	2	2	2	1	2	2	1	2
8892	2	25	4	2	1	1	1	1	1	1	2	2	2	2	1	2	2	1	2
8893	2	22	3	2	4	1	2	1	1	1	2	2	2	2	1	2	2	1	2
8895	2	31	3	1	2	2	2	1	2	1	2	2	2	2	1	2	2	1	2
8896	2	30	1	3	2	1	2	1	1	1	1	2	2	2	1	2	2	1	2
8897	2	30	2	2	4	2	2	1	1	1	2	2	2	2	1	2	2	1	2
8899	2	21	3	1	3	2	2	1	1	1	2	2	2	2	1	2	2	1	2
8900	2	20	2	1	4	2	1	2	1	1	2	2	2	2	1	2	2	1	2
8902	2	26	3	2	4	1	2	1	1	1	2	1	2	2	1	2	2	1	2
8903	2	20	1	1	2	2	1	1	1	1	2	2	2	2	1	2	2	1	2
8904	2	22	3	2	4	2	2	1	1	1	2	2	2	2	1	2	2	1	2
8906	2	20	5	1	4	4	1	1	1	1	2	2	2	2	1	2	2	1	2
8908	2	23	5	2	4	2	1	2	1	1	2	2	2	2	1	2	2	1	2
8910	2	20	1	1	3	1	2	2	1	1	2	2	2	2	1	2	2	1	2
8911	2	30	3	3	1	2	2	2	1	1	1	1	2	2	1	2	2	1	2
8912	2	25	1	1	4	2	2	2	1	1	2	2	2	2	1	2	2	1	2
8915	2	26	4	3	5	3	1	1	1	1	2	2	2	2	1	2	2	1	2
8917	2	18	3	1	1	2	1	1	1	1	2	2	2	2	1	2	2	1	2
8919	2	24	5	2	3	1	1	1	1	1	2	2	2	2	1	2	2	1	2
8921	2	24	3	1	5	1	1	1	1	1	1	2	2	2	1	2	2	1	2
8924	2	18	1	1	2	2	1	2	2	1	1	2	2	2	1	2	2	1	2
8927	2	23	3	2	3	2	2	1	1	1	2	2	2	2	1	2	2	1	2
8930	2	30	3	3	2	3	2	1	1	1	2	2	2	2	1	2	2	1	2
8931	2	26	4	3	2	1	2	1	1	1	2	2	2	2	1	2	2	1	2
8932	2	30	4	1	1	3	2	2	1	1	2	2	2	2	1	2	2	1	2
8933	2	20	2	1	4	2	2	1	1	1	2	2	2	2	1	2	2	1	2
8935	2	23	2	2	3	2	2	1	1	1	2	2	2	2	1	2	2	1	2
8936	2	32	2	2	4	1	2	2	1	1	2	2	2	2	1	2	2	1	2
8937	2	25	1	1	3	5	2	1	1	1	2	2	2	2	1	2	2	1	2
8939	2	20	3	1	4	2	2	1	1	1	2	2	2		1	1	2		2
9004	1	35	2	2	3	4	1	1	1	1	2	2	2	2	1	2	2	1	2
9008	1	18	1	1	4	1	1	1	1	1	2	2	2	1	1	2	2	1	2
9012	1	20	2	1	4	1	1	1	1	1	2	2	2	2	1	2	2	1	2
9014	1	26	5	2	4	2	1	1	1	1	2	2	2	2	1	2	2	1	2
9015	1	22	2	2	3	2	1	1	1	1	2	2	2	2	1	2	2	1	2
9018	1	25	5	1	4	2	1	1	1	1	2	2	2	1	1	2	2	1	2
9019	1	24	5	2	4	5	1	1	1	1	2	2	2	2	1	2	2	1	2
9026	1	28	5	1	5	1	1	1	1	1	2	2	2	2	1	2	1	1	1
9028	1	21	1	1	4	5	1	1	1	1	2	2	2	2	2	2	1	1	2
9029	1	25	4	2	4	1	1	1	1	1	2	2	2	2	2	2	1	1	2
9036	1	20	5	1	5	4	1	2	1	1	2	2	2	2	2	2	1	1	2
9038	1	23	5	2	4	1	1	1	1	1	2	2	2	2	2	2	1	1	2
9042	1	28	2	1	3	2	1	1	1	1	2	2	1	2	2	2	1	1	2
9045	1	33	2	3	5	2	1	1	1	1	2	2	2	2	2	2	2	1	1
9047	1	37	2	2	5	4	1	1	1	1	2	2	2	2	2	2	1	1	2
9051	1	20	1	1	4	4	1	1	1	1	2	2	2	2	2	2	1	1	1
9053	1	23	5	1	4	4	1	1	1	1	2	2	2	2	2	1	1	1	2
9058	1	20	2	1	4	1	1	1	1	1	2	2	2	2	2	2	1	1	1
9061	1	25	5	2	3	1	1	1	1	1	2	2	1	2	2	2	1	1	1
9062	1	26	2	2	3	1	1	1	1	1	2	2	2	2	2	2	1	1	1
9066	1	34	5	2	2	1	1	1	1	1	2	2	2	2	2	2	1	1	1
9067	1	32	1	3	3	1	1	1	1	1	2	2	2	2	2	2	1	1	1
9068	1	16	2	1	4	1	1	1	1	1	2	2	2	1	2	2	1	1	1
9072	1	35	2	3	3	2	1	1	1	1	2	2	2	2	2	1	1	1	1
9075	1	20	1	1	4	3	1	1	1	1	2	2	2	2	2	2	1	1	1
9077	1	16	1	1	3	1	1	1	1	1	2	2	2	2	2	2	1	1	2
9081	1	22	2	1	4	4	1	1	1	1	2	2	2	2	1	2	1	1	1
9082	1	15	1	1	4	4	2	1	1	1	2	2	2	2	1	2	2	1	1
9086	1	41	2	3	2	3	1	1	1	1	2	2	2	1	2	2	1	1	1
9088	1	20	5	1	4	1	1	1	1	1	2	2	1	2	2	2	1	1	1
9090	1	23	1	2	4	2	1	1	1	1	2	2	2	1	2	2	1	1	1
9091	1	29	5	2	5	4	1	1	1	1	2	2	1	2	2	2	1	1	1
9093	1	29	5	3	4	5	1	1	1	1	2	2	2	2	2	2	1	1	1
9094	1	28	5	2	4	2	1	1	1	1	2	2	2	2	1	2	1		2
9100	1	22	1	1	2	2	1	1	1	1	2	2	2	2	2	2	1	1	1
9103	1	29	5	1	5	3	1	1	1	1	2	2	2	1	2	1	1	1	2
9108	1	30	1	3	5	1	1	1	1	1	2	2	2	2	2	2	1	1	1
9110	1	26	5	1	4	5	2	1	1	1	1	2	2	2	2	2	1	1	1
9111	1	25	2	1	5	4	1	1	1	1	2	2	2	1	2	2	1	1	1
9112	1	21	5	1	3	4	1	2	1	1	2	2	2	2	2	2	1	1	1
9114	1	23	5	1	4	1	2	1	1	1	2	2	2	2	2	2	1	1	1
9118	1	22	1	1	3	1	1	1	1	1	2	2	2	2	2	2	1	1	2
9120	1	20	1	1	5	4	1	1	1	1	2	2	2	2	2	2	1	1	2
9121	1	24	5	1	5	2	1	1	1	1	2	2	2	2	2	2	1	1	2
9122	1	20	2	1	4	1	1	1	1	1	2	2	2	2	1	2	1	1	1
9123	1	18	2	1	4	1	2	1	1	1	2	2	2	2	2	1	1	1	2
9127	1	26	5	2	3	2	1	1	1	1	2	2	2	2	2	2	1	1	1
9128	1	20	5	1	4	5	1	1	1	1	2	2	2	2	2	2	1	2	2
9129	1	23	1	2	5	1	1	1	1	1	2	2	2	2	2	2	1	1	1
9135	1	26	1	1	4	5	1	1	1	1	2	2	2	1	2	2	1	1	1
9142	1	21	1	2	3	1	1	1	1	1	2	2	2	2	2	2	1	1	1
9145	1	27	2	2	4	1	1	1	1	1	2	2	2	2	1	2	1	1	1
9147	1	20	2	2	2	1	1	2	1	1	2	2	2	2	1	2	2	1	1
9148	1	16	2	1	4	2	1	1	1	1	2	2	2	2	2	2	1	1	2
9149	1	32	2	3	4	4	1	1	1	1	2	2	2	2	2	2	1	1	2
9156	1	26	2	2	3	5	1	1	1	1	2	2	2	2	2	2	1	1	2
9162	1	23	5	2	5	1	1	1	1	1	2	2	2	2	2	2	1	1	1
9163	1	26	2	1	4	4	1	1	1	1	2	2	2	2	2	2	1	1	1
9164	1	25	2	2	5	1	1	1	1	1	2	2	2	2	2	2	1	1	2
9165	1	22	1	1	4	2	1	1	1	1	2	2	2	2	2	2	1	1	1
9174	1	30	2	1	3	1	1	1	1	1	2	2	2	2	2	2	1		1
9176	1	20	1	1	4	4	1	1	1	1	2	2	2	1	2	2	1	1	2
9180	1	22	5	1	5	2	1	1	1	1	2	2	2	2	2	2	1	1	1
9183	1	22	2	1	5	5	1	1	1	1	2	2	2	2	2	2	1	1	1
9185	1	34	2	3	4	4	1	1	1	1	2	2	2	2	2	2	1	1	2
9186	1	29	2	1	5	5	1	1	1	1	2	2	2	2	2	2	1	1	1
9196	1	26	5	3	4	1	1	1	1	1	2	2	2	2	2	2	1	1	1
9198	1	33	1	1	5	2	1	1	1	1	2	2	2	2	2	2	1	1	2
9199	1	27	5	1	5	4	1	1	1	1	2	2	2	1	2	1	1	1	2
9212	1	32	2	2	5	2	1	1	1	1	2	2	2	2	2	2	1	1	2
9213	1	28	2	2	4	1	1	1	1	1	2	2	2	2	2	2	1	1	2
9524	3	21	5	1	2	1	2	2	1	1	2	2	2	1	2	2	1	1	1
9525	3	20	5	1	5	3	2	1	2	1	2	2	2	1	2	2	1	1	2
9526	3	21	5	1	5	2	2	2	1	1	2	2	2	1	2	2	1	1	1
9528	3	20	5	2	4	4	2	1	1	1	2	2	2	1	2	2	1	1	1
9533	1	22	2	1	4	1	1	1	1	1	2	2	2	2	2	2	1	1	1
10165	3	25	5	2	5	5	2	2	1	1	2	2	2	1	2	1	1	1	1
10169	3	29	5	2	5	5	2	1	1	1	2	2	2	1	2	2	1	1	1
10171	3	30	5	3	4	5	2	1	1	1	2	2	2	1	2	2	1	1	1
10173	3	18	5	1	4	5	2	1	1	1	2	2	2	1	2	1	1	1	1
10174	3	25	5	2	5	5	2	1	1	1	2	2	2	1	2	1	1	1	1
10177	3	24	1	3	2	5	2	1	1	1	2	2	2	1	2	2	1	1	2
10179	3	29	5	1	5	5	2	2	1	1	2	2	2	1	2	2	1	1	1
10180	3	27	5	2	4	5	2	2	1	1	2	2	2	1	2	2	1	1	1
10181	3	22	1	2	5	5	2	1	1	1	2	2	2	1	2	2	1	1	2
10183	3	27	1	2	3	4	2	2	1	1	2	2	2	1	2	2	1	1	2
10184	3	21	1	1	4	4	2	2	1	1	2	2	1	1	2	2	1	1	1
10189	3	25	5	1	4	5	2	2	1	1	2	2	2	1	2	1	1	1	1
10191	3	20	5	1	5	5	2	2	1	1	2	2	2	1	2	1	1	1	2
10192	3	24	2	1	4	5	2	2	1	1	2	2	2	1	2	1	1	1	1
10195	3	21	5	2	4	5	2	2	1	1	2	2	2	1	2	1	1	1	2
10197	3	26	5	1	5	5	1	1	1	1	2	2	2	1	2	1	1	1	1
10199	3	20	1	1	4	1	2	2	1	1	2	2	2		2	1	1		1
10201	3	21	4	1	4	5	2	1	1	1	2	2	2	1	2	2	1	1	1
10202	3	27	5	2	5	5	2	1	1	1	2	2	2	1	1	2	1	1	1
10208	3	23	2	1	4	5	2	2	1	1	2	2	2	1	2	1	1	1	1
10211	3	32	5	2	4	5	2	2	1	1	2	2	1	1	2	2	1	1	1
10216	3	20	5	1	5	5	2	2	1	1	2	2	2	1	2	1	1	1	1
10219	3	20	2	2	4	4	2	2	1	1	2	2	2	1	2	2	1	1	1
10220	3	24	2	1	4	4	2	2	1	1	2	2	2	1	2	2	1	1	1
10224	3	20	2	1	4	5	2	2	1	1	2	2	2	1	2	1	1	1	1
10225	3	21	2	1	4	4	2	1	1	1	2	2	2	1	2	2	1	1	1
10226	3	21	2	1	4	4	2	1	1	1	2	2	2	1	2	2	1	1	1
10227	3	28	5	2	5	5	2	2	1	1	2	2	2	1	2	2	1	1	1
10229	3	20	2	1	4	5	2	2	1	1	2	2	2	1	2	2	1	1	2
10230	3	25	1	2	4	5	2	2	1	1	2	2	2	1	2	2	1	1	1
10231	3	31	5	2	5	5	2	1	1	1	2	2	1	1	2	2	1	1	1
10232	3	24	5	1	5	4	2	2	1	1	2	2	2	1	2	1	1	1	2
10234	3	23	2	1	5	5	2	1	1	1	2	2	2	1	2	2	1	1	1
10237	3	21	5	1	4	5	2	2	1	1	2	2	2	1	2	2	1	1	1
10240	3	21	1	1	4	4	2	2	1	1	2	2	2	1	1	2	1	1	1
10241	3	28	5	1	4	5	2	2	1	1	2	2	2	1	1	1	1	1	1
10245	3	29	5	2	5	5	2	2	1	1	2	2	2	1	1	1	1	1	1
10246	3	27	4	2	3	5	2	2	1	1	2	2	2	1	1	1	1	1	1
10250	3	20	2	1	4	5	2	2	1	1	2	2	2	1	1	2	1	1	1
10253	3	24	5	2	5	5	2	2	1	1	2	2	2	1	1	2	1	1	1
10254	3	29	2	3	4	4	2	1	1	1	2	2	2	1	1	1	1	1	1
10255	3	28	5	2	5	5	2	2	1	1	2	2	2	1	2	1	1	1	1
10256	3	23	5	2	4	4	2	1	1	1	2	2	2	1	2	2	1	1	1
10257	3	25	5	2	5	5	2	2	1	1	2	2	2	1	2	2	1	1	1
10258	3	22	2	1	4	5	2	1	1	1	2	2	2	1	2	2	1	1	1
10260	3	20	5	1	1	1	2	1	1	1	2	2	2	1	2	1	1	1	1
10262	3	25	2	1	4	5	2	1	1	1	2	2	2	1	2	1	1	1	1
10267	3	20	5	1	5	5	2	2	1	1	2	2	2	1	2	2	2	1	1
10274	3	35	2	1	4	5	2	1	1	1	2	2	2	1	1	2	1	1	1
10279	3	29	5	3	5	5	2	2	1	1	2	2	2	1	2	1	1	1	1
10280	3	23	4	1	4	4	2	2	1	1	2	2	2	1	2	1	1	1	1
10285	3	21	5	1	5	5	2	2	1	1	2	2	2	1	1	2	1	1	1
10286	3	18	5	1	4	4	1	1	1	1	2	2	2	1	2	2	1	1	1
10287	3	25	2	3	5	4	2	2	1	1	2	2	2	1	2	1	1	1	1
10289	3	22	5	1	4	5	1	2	1	1	2	2	2	1	2	2	1	1	1
10292	3	22	5	1	4	4	2	1	1	2	2	2	2	1	2	2	1	1	1
10295	3	21	5	2	4	5	2	1	1	1	2	2	2	1	2	1	1	1	1
10296	3	31	5	2	5	4	1	1	1	1	1	1	2	1	2	1	1	1	1
10300	3	30	2	1	5	5	2	2	1	1	2	2	2	1	2	2	1	1	1
10301	3	20	5	1	4	4	2	2	1	1	2	2	2	1	1	2	1	1	1
10302	3	23	5	2	5	4	2	2	1	1	2	2	2	1	2	1	1	1	1
10303	3	24	1	1	5	5	1	2	1	1	2	2	2	1	2	1	1	1	1
10304	3	21	5	1	3	1	1	2	1	1	2	2	2	1	2	1	1	1	1
10305	3	21	2	1	4	1	1	2	1	1	2	2	1	1	2	2	1	1	1
10306	3	20	2	1	4	5	1	2	1	1	2	2	2	1	2	2	1	1	1
10307	3	25	4	1	5	5	2	2	1	1	2	2	2	1	2	1	1	1	1
10308	3	23	5	3	5	5	1	2	1	1	2	2	2	1	2	1	1	1	1
10312	3	27	5	2	5	5	2	2	1	1	2	2	2	1	2	2	1	1	2
10313	3	21	5	1	4	5	2	1	1	1	2	2	1	1	2	2	1	1	2
10315	3	20	1	1	5	5	2	2	1	1	2	2	2	1	2	1	1	1	1
10316	3	20	2	1	4	4	2	2	1	1	2	2	1	1	2	1	1	1	1
10318	3	20	4	2	2	1	2	1	1	1	2	2	1	2	2	2	1	1	1
10319	3	23	2	1	4	5	2	1	1	1	2	2	1	1	2	2	1	1	1
10321	3	23	5	1	4	4	1	2	1	1	2	2	2	1	2	1	1	1	1
10322	3	31	5	2	5	4	2	2	1	1	2	2	2	1	2	1	1	1	1
10323	3	29	2	2	4	5	1	2	1	1	2	2	2	1	2	1	1	1	2
10325	3	22	5	1	5	5	2	2	1	1	2	2	2	1	2	1	1	1	1
10326	3	27	5	1	5	4	2	2	1	1	2	2	2	1	2	2	1	1	1
10330	3	29	5	2	5	4	2	1	1	1	2	2	1	1	2	2	1	1	2
10331	3	18	2	1	4	4	1	2	1	1	2	2	2	1	2	1	1	1	1
10332	3	18	5	1	4	5	2	1	1	1	2	2	1	1	2	2	1	1	1
10333	3	26	5	2	5	4	1	1	1	1	2	2	2	1	1	2	1	1	1
10341	3	21	5	1	4	4	1	1	1	1	2	2	2	1	2	2	1	1	1
10344	3	25	5	1	4	5	2	1	1	1	2	2	1	1	2	1	1	1	1
10345	3	25	5	1	3	4	1	1	1	1	2	2	1	1	2	1	1	1	1
10346	3	22	2	1	4	1	2	2	1	1	2	2	2	1	2	1	1	1	1
10351	3	20	2	1	4	5	2	1	1	1	2	2	2	1	2	1	1	1	2
10352	3	27	5	2	4	5	2	2	1	1	2	2	2	1	2	1	1	1	1
10353	3	21	5	1	4	5	2	2	1	1	2	2	1	1	2	1	1	1	2
10358	3	24	5	1	5	5	2	1	1	1	2	2	2	1	2	2	1	1	1
10359	3	21	5	1	5	5	2	1	1	1	2	2	2	1	2	1	1	1	1
10360	3	21	2	1	4	4	2	2	1	1	2	2	2	1	2	1	1	1	1
10363	3	23	5	1	5	5	2	2	1	1	2	2	2	2	2	1	1	1	1
10366	3	24	5	2	2	5	2	1	1	1	2	2	2	1	2	1	1	1	1
10368	3	20	5	1	5	4	2	2	1	1	2	2	2	1	2	1	1	1	1
10369	3	20	5	2	3	4	2	2	1	1	2	2	1	1	2	1	1	1	1
10371	3	27	5	2	4	4	2	2	1	1	2	2	2	1	2	1	1	1	1
10372	3	24	5	2	4	4	2	2	1	1	2	2	2	1	2	2	1	1	1
10373	3	21	5	1	5	4	2	2	1	1	2	2	2	1	2	1	1	1	1
10374	3	28	5	1	5	5	2	1	1	1	2	2	2	1	2	1	1	1	1
10375	3	23	5	1	5	4	2	1	1	1	2	2	2	1	1	1	1	1	1
10376	3	21	1	1	3	1	2	2	1	1	2	2	2	1	2	1	1	1	2
10377	3	29	2	1	3	1	2	2	1	1	2	2	2	1	2	1	1	1	1
10384	3	21	5	2	3	4	2	2	1	1	2	2	2	2	2	1	1	1	2
10386	3	23	5	2	3	4	2	2	1	1	2	2	2	2	2	1	1	1	1
10389	3	23	5	3	4	5	2	1	1	1	2	2	2	1	2	1	1	1	1
10392	3	32	5	3	4	4	2	2	1	1	2	2	2	1	2	1	1	1	1
10395	3	25	5	1	4	5	2	1	1	1	2	2	2	1	2	1	1	1	1
10474	2	20	3	1	4	2	2	1	2	1	2	2	1	2	2	2	1	1	1
10477	2	21	3	1	5	4	1	1	1	1	2	2	2	2	2	2	1	1	1
10479	2	22	3	1	3	2	1	1	1	1	2	2	2	2	2	2	1	1	1
10480	2	26	3	3	1	2	2	1	1	1	1	2	2	2	2	2	1	1	1
10481	2	22	3	2	2	1	2	1	1	1	1	2	2	2	2	2	1	1	1
10482	2	26	3	3	4	1	1	1	1	1	2	2	2	2	2	2	1	1	1
10483	2	24	3	1	3	2	2	1	1	1	1	2	2	2	2	2	1	1	2
10484	2	30	5	3	3	1	2	2	1	1	1	1	2	2	2	2	1	1	1
10485	2	30	3	3	1	1	1	2	1	1	2	2	2	2	2	2	1	1	1
10487	2	20	3	1	3	2	2	1	1	1	2	2	2	2	2	2	1	1	1
10488	2	21	2	1	3	2	2	1	1	1	2	2	2	2	2	2	1	1	1
10489	2	23	1	1	3	2	1	1	1	1	2	2	2	2	2	2	1	1	1
10491	2	20	2	1	3	1	2	1	1	1	2	2	2	2	2	2	1	1	1
10493	2	20	3	1	2	2	2	2	1	1	2	2	2	2	2	2	1	1	1
10496	2	20	3	3	5	3	2	1	1	1	2	2	2	2	2	2	1	1	1
10497	2	20	3	1	3	1	2	1	1	1	2	2	2	2	2	2	1	1	1
10501	2	23	4	2	1	1	2	1	1	1	2	2	2	2	2	2	1	1	1
10502	2	18	1	1	3	1	1	1	1	1	2	2	2	2	2	2	1	1	1
10504	2	25	2	2	2	1	1	1	1	1	2	2	2	2	2	2	1	1	1
10506	2	20	2	1	4	1	2	1	1	1	2	2	2	2	2	2	1	1	1
10507	2	25	3	2	3	1	2	1	1	1	2	2	2	2	2	2	1	1	2
10508	2	21	4	1	1	1	2	1	1	1	2	2	2	2	2	2	1	1	1
10509	2	22	3	2	4	2	2	1	1	1	2	2	2	2	1	2	1	1	1
10510	2	20	4	2	2	2	2	1	1	1	2	2	2	2	1	2	1	1	1
10511	2	22	3	2	4	2	2	2	1	1	2	1	2	2	1	2	2	1	1
10513	2	26	2	2	3	2	2	2	1	1	1	1	2	2	1	2	1	1	1
10514	2	24	3	2	5	2	2	2	1	1	2	2	2	2	1	2	2	1	1
10515	2	21	3	1	3	2	2	1	1	1	2	2	2	2	1	2	1	1	1
10516	2	23	4	2	3	1	2	1	2	1	1	2	2	2	2	2	1	1	1
10517	2	22	3	2	3	2	1	1	1	1	1	2	2	2	2	2	1	1	2
10519	2	27	2	2	4	2	1	1	1	1	2	2	1	2	2	2	1	1	2
10520	2	23	3	1	2	3	2	1	2	1	2	2	1	2	2	2	1	1	1
10521	2	25	5	1	5	3	2	1	1	1	1	2	2	2	2	2	1	1	1
10522	2	26	3	1	4	1	1	1	1	1	2	2	2	2	2	2	1	1	1
10523	2	21	3	1	4	2	2	2	1	1	2	2	2	2	2	2	1	1	1
10524	2	20	5	1	5	2	1	2	1	1	2	2	2	2	2	2	1	1	1
10525	2	18	3	1	2	2	1	1	1	1	2	2	2	2	2	2	1	1	1
10526	2	23	2	1	2	1	2	1	1	1	2	2	2	2	1	2	1	1	2
10527	2	22	5	2	3	2	1	2	1	1	1	2	2	2	2	2	1	1	1
10528	2	20	2	2	3	1	2	1	1	1	2	2	2	2	2	2	1	1	1
10529	2	24	3	1	4	1	2	1	1	1	2	2	2	2	2	2	1	1	1
10531	2	22	3	2	4	2	1	1	1	1	1	2	2	2	2	2	1	1	1
10532	2	25	5	3	2	1	2	1	1	1	2	2	2	2	2	2	1	1	1
10533	2	20	2	1	3	1	2	1	1	1	2	2	2	2	2	2	1	1	1
10534	2	29	5	2	5	5	2	1	1	1	2	2	2	2	2	2	1	1	2
10535	2	30	5	3	3	2	2	1	1	1	2	2	2	2	2	2	1	1	2
10536	2	21	3	1	3	2	1	1	1	1	2	2	2	2	2	1	1	1	1
10537	2	20	3	2	3	1	2	1	1	1	2	2	2	2	2	2	1	1	1
10539	2	23	4	1	5	1	2	2	1	1	2	2	2	2	2	2	1	1	1
10540	2	22	3	1	1	2	1	2	1	1	2	2	2	2	2	2	1	1	1
10541	2	24	2	1	5	2	2	2	1	1	2	2	2	2	2	2	1	1	1
10542	2	17	3	1	3	2	2	1	1	1	2	2	2	2	2	2	1	1	1
10543	2	35	3	2	4	2	2	1	2	1	1	1	2	2	2	2	1	1	1
10544	2	22	3	1	1	2	2	1	1	1	2	1	2	2	2	2	1	1	1
10545	2	23	3	2	4	2	2	1	1	1	2	2	2	2	2	2	1	1	1
10546	2	23	2	2	3	2	2	2	1	1	2	2	2	2	2	2	1	1	2
10547	2	20	3	2	4	2	2	2	1	1	2	2	2	2	2	2	1	1	1
10548	2	25	3	1	5	1	2	1	1	1	2	2	2	2	2	2	1	1	1
10549	2	23	5	1	5	1	2	1	1	1	2	2	2	2	2	2	1	2	1
10550	2	20	5	1	4	1	1	1	2	1	2	2	2	2	2	2	1	1	2
10552	2	27	5	3	4	1	2	1	1	1	2	2	2	2	2	2	1	1	2
10553	2	20	5	1	4	3	1	1	1	1	2	2	2	2	2	2	1	1	1
10554	2	18	3	1	3	2	2	1	1	1	2	2	2	2	2	2	1	1	2
10555	2	23	3	3	1	1	2	1	1	1	1	2	2	2	2	2	1	1	2
10556	2	25	4	3	2	2	2	1	1	1	2	2	1	2	1	2	1	1	1
10557	2	21	3	1	4	2	2	1	1	1	2	2	2	2	2	2	1	1	2
10558	2	23	2	1	5	2	2	1	1	1	2	2	2	2	2	2	1	1	1
10559	2	25	3	3	2	2	2	1	1	1	1	2	2	2	2	2	1	1	1
10560	2	22	3	1	2	2	1	1	1	1	2	2	2	2	2	2	1	1	2
10561	2	25	3	2	3	1	1	1	1	1	2	2	2	2	2	2	1	1	1
10562	2	20	3	1	4	3	2	1	1	1	2	2	2	2	2	2	1	1	1
10563	2	22	3	1	4	2	2	1	1	1	2	2	2	2	2	2	1	1	1
10564	2	20	4	1	3	2	2	1	1	1	2	2	2	2	2	2	1	1	1
10565	2	23	5	2	3	1	2	1	1	1	2	2	2	2	2	2	1	1	1
10566	2	30	5	1	5	3	2	1	1	1	2	2	2	2	2	2	1	1	1
10567	2	20	1	1	3	2	2	1	1	1	2	2	2	2	2	2	1	1	1
10568	2	17	2	1	3	1	2	1	1	1	2	2	2	2	2	2	1	1	1
10569	2	20	2	1	4	1	2	1	1	1	2	2	2	2	2	2	1	1	1
10570	2	21	3	2	2	2	1	1	1	1	1	2	2	2	2	2	1	1	1
10571	2	27	2	3	4	1	2	2	1	1	2	2	2	2	2	2	1	1	1
10572	2	20	1	1	1	1	2	2	1	1	2	2	2	2	1	2	1	1	1
10573	2	25	3	1	3	4	2	2	1	1	2	2	2	2	1	2	2	1	1
10574	2	24	1	3	2	2	2	2	1	1	2	2	2	2	2	2	1	1	2
10576	2	21	3	2	4	1	1	2	1	1	1	2	2	2	2	2	1	1	2
10578	2	20	3	1	4	2	2	1	1	1	2	2	2	2	2	2	1	1	1
10580	2	20	2	1	4	4	2	1	2	1	1	2	2	2	2	2	1	1	1
10581	2	24	5	1	4	3	2	1	1	1	2	2	2	2	2	2	1	1	1
10582	2	26	3	1	3	2	1	2	1	1	2	2	2	2	2	2	1	1	2
10586	2	21	1	1	4	2	1	2	1	1	2	2	2	2	2	2	1	1	1
10587	2	26	3	1	3	3	1	1	1	1	1	2	2	2	2	2	1	1	1
10588	2	29	5	1	5	4	1	1	1	1	2	2	2	2	2	2	1	1	1
10589	2	21	5	1	5	2	2	2	1	1	2	2	2	2	2	2	1	1	2
10590	2	22	3	1	3	1	2	1	1	1	2	2	2	2	2	2	1	1	1
10592	2	25	1	3	3	2	2	2	1	1	2	2	2	2	2	2	1	1	1
10594	2	24	2	1	5	1	1	1	1	1	1	1	2	2	2	2	1	1	1
10595	2	20	1	2	3	2	1	1	1	1	2	2	2	2	2	2	1		1
10596	2	20	5	1	4	2	2	1	1	1	2	2	2	2	2	2	2	1	2
10597	2	24	3	1	2	2	1	1	1	1	2	2	2	2	2	2	1	1	1
10598	2	20	3	1	3	2	2	1	1	1	2	2	2	2	2	2	1	1	1
10599	2	20	3	3	2	2	1	2	1	1	2	2	2	2	2	2	1	1	2
10602	2	18	3	1	4	1	1	1	1	1	2	2	2	2	2	2	1	1	1
10604	2	23	5	2	3	1	2	1	1	1	2	2	2		2	2	1		1
10605	2	20	2	1	4	1	2	2	1	1	2	2	2	2	2	2	1	1	1
10606	2	20	1	1	5	2	2	2	1	1	2	2	2	2	2	2	2	1	2
10608	2	20	2	1	5	4	2	1	1	1	2	2	2	2	2	2	1	1	1
10609	2	20	3	1	3	2	1	1	1	1	2	2	2	2	2	2	1	1	1
10610	2	25	3	3	1	1	2	1	1	1	1	2	2	2	2	2	1	1	2
10611	2	25	5	1	4	2	1	1	1	1	2	2	2	2	2	2	1	1	1
10612	2	22	3	1	1	2	2	1	1	1	2	2	2	2	2	2	1	1	2
10614	2	25	4	2	3	1	2	1	1	1	2	2	2	2	2	2	1	1	1
10615	2	22	3	1	2	3	2	1	1	1	2	2	2	2	2	2	1	1	1
10616	2	21	3	2	3	1	2	1	1	1	2	2	2	2	2	2	1	1	1
10618	2	18	3	1	4	3	1	1	1	1	2	2	2	2	2	2	1	1	1
10619	2	21	3	1	5	4	2	1	1	1	2	2	2	2	2	2	1	1	1
10620	2	18	3	1	2	2	1	1	1	1	2	2	2	2	2	2	1	1	2
10621	2	22	3	1	1	1	2	2	1	1	2	1	2	2	2	2	1	1	2
10624	2	30	3	3	2	3	2	1	1	1	2	2	2	2	2	2	1	1	1
10625	2	17	3	1	4	4	2	1	1	1	2	2	2	2	2	2	1	1	2
10626	2	18	2	1	4	1	2	2	1	1	2	2	2	2	2	2	1	1	2
10628	2	22	3	2	4	4	1	1	1	1	2	2	2	2	2	2	1	1	1
10629	2	18	3	1	4	2	1	2	1	1	2	2	2	2	2	2	1	1	2
10630	2	20	3	1	5	2	2	1	1	1	2	2	2	2	2	2	1	1	2
10631	2	22	3	2	2	1	1	1	1	1	2	2	2	2	2	2	1	1	2
10633	2	22	1	2	3	3	2	1	1	1	2	2	2	2	2	2	1	1	2
10635	2	32	4	3	2	1	2	1	1	1	1	2	2	2	2	2	1	1	1
10640	1	21	1	1	2	1	1	1	1	1	2	2	2	2	2	2	1	1	1
10710	1	17	2	1	3	2	1	1	1	1	2	2	2	2	1	2	1	1	1
10711	1	24	2	2	3	2	1	1	1	1	2	2	2	2	2	2	1	1	1
10712	1	20	2	1	3	1	1	1	1	1	2	2	2	2	2	2	1	1	1
10715	1	20	2	1	3	2	1	1	1	1	2	2	2	2	1	2	2	1	2
10716	1	22	2	2	1	1	1	1	1	1	2	2	2	2	1	2	2	1	2
10718	1	28	5	1	5	1	1	1	1	1	2	2	2	2	1	2	2	1	2
10719	1	25	5	2	5	1	1	1	1	1	2	2	2	1	1	2	2	1	2
10722	1	20	5	1	4	3	1	1	1	1	2	2	2	2	1	2	2	1	2
10724	1	22	3	2	3	1	1	1	1	1	2	2	2	2	1	2	2	1	2
10726	1	22	2	1	5	1	1	1	1	1	2	2	2	2	1	2	2	1	2
10729	1	20	5	1	4	2	1	1	1	1	2	2	2	2	1	2	2	1	2
10732	1	24	5	1	5	2	1	1	1	1	2	2	2	1	1	2	2	1	2
10734	1	22	5	1	5	2	1	1	1	2	2	2	2	2	1	2	2	1	2
10735	1	21	5	2	3	3	1	1	1	1	2	2	2	2	1	2	2	1	2
10737	1	20	1	1	4	2	1	1	1	1	2	2	2	2	1	1	2	1	2
10739	1	29	2	3	3	2	1	1	1	1	2	2	2	2	1	2	2	1	2
10742	1	17	2	1	4	2	1	1	1	1	2	2	2	2	1	2	2	1	2
10744	1	23	5	1	5	1	1	1	1	1	2	2	2	2	1	2	2	1	2
10748	1	20	2	1	4	1	2	1	2	1	1	2	2	2	1	2	2	1	2
10751	1	25	2	1	4	2	1	1	1	1	2	2	2	2	1	2	2	1	2
10752	1	17	5	1	4	1	1	1	1	1	2	2	2	2	1	2	2	1	2
10755	1	29	2	1	1	1	1	1	1	1	2	2	2	2	1	2	2	1	2
10758	1	28	5	3	3	1	1	1	1	1	2	2	2	2	1	1	2	1	2
10760	1	30	5	1	3	1	1	1	1	1	2	2	2	2	1	2	2	1	2
10764	1	22	5	1	4	2	1	1	1	1	2	2	2		1	2	2	1	2
10765	1	25	2	1	4	1	1	1	1	1	2	2	2	1	1	2	2	1	2
10766	1	24	3	2	3	1	1	1	1	1	2	2	2	1	1	2	2	1	2
10769	1	18	1	1	4	4	1	1	1	1	2	2	2	1	1	2	2	1	2
10770	1	21	4	1	4	1	1	1	1	1	2	2	2	2	1	2	2	1	2
10775	1	18	1	1	4	1	1	1	1	1	2	2	2	1	1	2	2	1	2
10777	1	16	2	1	4	1	1	1	1	1	2	2	2		1	2	2	2	2
10778	1	23	2	1	4	4	1	1	1	1	2	2	2	1	1	2	2		2
10779	1	18	3	1	3	1	1	1	1	1	2	2	2		1	2	2		2
10781	1	18	3	1	4	1	1	1	1	1	2	2	2	2	1	2	1	1	1
10783	1	18	4	1	3	2	1	1	1	1	2	2	2	2	1	2	1	1	1
10786	1	20	5	1	5	1	1	1	1	1	2	2	2	1	1	2	1	1	1
10787	1	20	5	1	5	1	1	1	1	1	2	2	2	2	2	2	1	1	2
10793	1	20	4	1	5	2	1	1	1	1	2	2	2	2	2	2	1	1	2
10794	1	22	5	1	5	2	2	1	1	1	2	2	2	2	2	2	2	1	2
10795	1	20	1	1	5	2	2	1	1	1	2	2	2	2	2	2	1	1	2
10798	1	20	2	1	3	2	2	1	2	1	2	2	2	2	2	2	2	1	2
10799	1	23	1	2	3	2	1	1	1	1	2	2	2	2	2	2	1	1	2
10800	1	18	2	1	4	1	1	1	1	1	2	2	2	2	2	2	1	1	1
10804	1	21	2	1	5	5	1	1	1	1	2	2	2	1	2	2	1	1	1
10806	1	20	2	1	4	3	1	1	1	1	2	2	2	2	1	2	1	1	1
10807	1	24	5	2	4	1	1	1	1	1	2	2	2	2	2	2	2	1	1
10809	1	18	5	1	5	4	1	1	1	1	2	2	2	2	2	2	1	1	1
10814	1	21	2	1	5	3	1	1	1	1	2	2	2	2	2	2	1	1	1
10816	1	22	5	1	5	1	1	1	1	1	2	2	2	2	2	2	1	1	1
10819	1	25	5	2	5	2	1	1	1	1	2	2	2	2	2	2	1	1	2
10827	1	46	5	4	2	1	1	1	1	1	2	2	2		2	2	1		1
10828	1	22	5	2	5	3	1	1	1	1	2	2	2	2	2	2	1	1	1
10829	1	23	5	1	5	4	1	1	1	1	2	2	2	2	2	1	1	1	1
10830	1	20	2	1	4	1	1	2	1	1	2	2	2	2	2	2	1	1	1
10835	1	24	2	1	3	1	1	1	2	1	2	2	2	2	2	2	1	1	1
10838	1	23	1	2	4	4	1	1	2	1	1	2	2	2	2	2	1	1	1
10839	1	22	5	1	5	2	1	1	1	1	2	2	2	2	2	2	1	1	1
10841	1	22	2	1	4	2	1	1	1	1	2	2	2	1	1	2	1	1	1
10842	1	22	2	1	4	2	1	1	1	1	2	2	2	2	1	2	1	1	1
10847	1	20	2	1	4	2	1	1	1	1	2	2	2	2	1	2	1	1	1
10848	1	23	5	2	3	4	1	1	1	1	2	2	2	2	2	2	1	1	1
10851	1	20	2	2	4	1	1	1	1	1	2	2	2	1	2	2	1	1	2
10858	1	24	2	2	3	4	1	1	1	1	2	2	2		2	2	1	1	1
10862	1	25	5	1	5	5	2	1	1	1	1	2	2	2	2	1	1	1	1
10863	1	24	5	3	4	1	1	1	1	1	2	2	2	2	1	2	1	1	2
10864	1	18	5	1	5	1	1	1	1	1	2	2	2	2	2	2	1	1	1
10867	1	22	5	1	5	1	1	1	1	1	2	2	2	2	2	2	1	2	1
10872	1	30	5	3	4	1	1	1	1	1	2	2	2	1	2	2	1	1	1
10875	1	18	5	1	4	3	1	1	1	1	2	2	2	2	2	1	1	1	1
10876	1	18	5	1	4	5	1	1	1	1	2	2	2		2	2	1	1	1
10877	1	20	2	1	4	3	1	1	1	1	2	2	2	2	2	2	1	1	1
10878	1	35	5	3	3	1	1	1	1	1	2	2	1	2	2	2	1	1	1
10896	1	18	2	1	4	2	1	1	1	1	2	2	2	2	1	2	1	2	1
10897	1	30	2	2	2	1	1	1	1	1	2	2	2	2	2	2	1	1	2
10900	1	20	2	1	5	4	2	1	2	1	2	2	2	2	2	2	1	1	1
10903	1	28	5	2	4	1	1	1	1	1	2	2	2	2	2	1	1	1	2
10905	1	28	5	1	4	3	1	1	1	1	2	2	2	2	2	2	1	1	1
10906	1	25	2	1	3	1	1	1	1	1	2	2	2	1	2	1	1	1	1
10907	1	17	2	1	3	1	1	2	1	1	2	2	2	2	2	2	1	1	1
10908	1	22	2	1	4	3	1	1	1	1	2	2	2	2	2	2	1	1	1
10909	1	25	5	2	3	1	1	1	1	1	2	2	2	2	2	2	1	1	1
10912	1	18	1	1	4	1	1	1	1	1	2	2	2	2	2	2	1	1	1
10914	1	20	1	1	3	5	2	1	1	1	2	2	2	2	2	2	1	1	1
10922	1	20	1	1	4	1	2	1	2	1	2	2	2	2	2	2	1	1	2
10927	1	18	4	1	4	1	1	1	1	1	2	2	2	2	2	2	1	1	1
10938	1	28	5	1	5	2	1	1	2	1	1	2	2	2	2	2	1	1	1
10942	1	21	5	1	5	2	1	1	1	1	2	2	2	2	2	2	1	1	1
10946	1	24	5	2	5	5	1	1	1	1	2	2	2	2	2	2	1	1	1
10953	1	20	5	2	3	4	1	1	1	1	2	2	2	2	2	2	1	1	1
10964	1	23	3	2	1	1	1	1	1	1	2	2	2	2	2	2	1		1
10966	1	36	5	1	5	4	1	1	1	1	2	2	2	1	2	1	1	1	1
10973	1	18	1	1	3	1	1	1	1	1	2	2	2	2	2	1	1	1	2
10974	1	16	5	1	4	1	1	1	1	1	2	2	2	2	2	2	1	1	2
10975	1	23	2	2	4	2	1	1	1	1	2	2	2		2	2	1		2
10977	1	23	1	3	4	2	1	1	1	1	2	2	2	2	2	2	1	1	1
10978	1	22	5	2	3	4	1	1	1	1	2	2	2	1	2	2	1	1	2
10986	1	21	5	1	5	4	1	1	1	1	2	2	2	2	2	2	1	1	2
10988	1	24	1	1	1	1	1	1	1	1	2	2	2	2	2	2	1	1	2
10990	1	20	1	1	4	2	1	1	1	1	2	2	2	2	1	2	1	1	1
10991	1	22	2	1	5	5	1	1	1	1	2	2	2	2	1	2	1	1	1
10993	1	25	1	2	4	3	1	1	1	1	2	2	2	2	2	2	1	1	1
10994	1	29	5	2	5	3	1	1	1	1	2	2	2	2	1	2	2	1	2
10995	1	25	5	1	5	1	1	1	1	1	2	2	2	2	1	2	2	1	2
10999	1	25	3	1	4	2	1	1	1	1	2	2	2	2	1	2	2	1	2
11001	3	26	5	1	3	2	1	1	1	1	2	2	2	2	1	2	2	1	2
11005	1	27	5	2	3	2	1	2	1	2	2	2	2	1	1	2	2	1	2
11009	1	33	2	2	2	1	1	1	1	1	2	2	2	2	1	2	2	1	2
11016	1	20	4	1	4	4	1	1	1	1	2	2	2	2	1	2	2	1	2
11025	1	16	2	1	1	1	1	1	1	1	2	2	2	2	1	2	2	1	2
11381	3	27	5	2	4	5	2	2	1	1	2	2	2	1	2	2	1	1	1
11382	3	28	2	3	1	1	2	1	1	1	2	2	2	1	2	2	1	1	1
11384	3	29	5	2	4	4	2	1	1	1	2	2	2	1	2	2	1	1	2
11390	2	22	3	3	4	3	2	1	1	1	2	2	2	2	2	2	1	1	1
11391	2	23	2	3	2	1	2	2	1	1	1	2	2	2	2	2	1	1	1
11392	2	32	3	3	2	3	1	1	1	1	2	2	2	2	2	2	1	1	2
11394	2	22	3	2	3	1	2	1	1	1	2	2	2	1	2	2	1	1	2
11399	1	22	5	1	4	3	2	1	1	1	2	1	2	2	2	2	1	1	1
11909	3	31	2	3	2	2	2	1	1	1	2	2	2	1	2	1	1	1	1
11910	3	31	5	1	3	5	2	1	1	1	2	2	2	1	1	1	1	1	1
12158	3	23	4	1	3	1	2	2	1	1	2	2	2	1	2	1	1	1	2
12160	3	26	1	2	5	5	2	2	1	1	2	2	2	1	2	1	1	1	1
12164	3	20	2	1	4	5	2	2	1	1	2	2	2	1	1	2	1	1	1
12166	3	22	2	2	4	4	2	1	1	1	2	2	2	1	2	2	1	1	1
12173	3	20	5	1	4	4	2	2	1	1	2	2	2	1	2	2	1	1	1
12174	3	26	5	2	3	5	2	2	1	1	2	2	2	1	2	2	1	1	1
12175	3	28	5	2	5	5	2	2	1	1	2	2	2	1	2	1	1	1	1
12177	3	29	5	2	4	5	2	2	1	1	2	2	2	1	2	2	1	1	1
12178	3	29	5	2	5	5	2	2	1	1	2	2	2	1	2	1	1	1	1
12179	3	30	5	2	5	5	2	2	1	1	2	2	2	1	2	2	1	1	1
12180	3	27	5	2	4	5	2	1	1	1	2	2	2	1	2	2	1	1	1
12182	3	21	5	1	4	5	2	2	1	1	2	2	2	1	2	1	1	1	1
12184	3	21	2	1	5	5	2	2	1	1	2	2	2	1	2	2	1	1	1
12185	3	24	5	1	4	4	1	2	1	1	2	2	2	1	2	2	1		1
12188	3	35	2	3	2	5	2	1	1	1	2	2	2	1	2	1	1	1	2
12192	3	22	5	1	4	5	2	2	1	1	2	2	1	1	1	1	1	1	2
12194	3	24	5	2	2	4	2	1	1	1	2	2	2	1	1	1	1	1	1
12195	3	20	1	1	4	5	2	1	1	1	2	2	2	1	1	2	1	1	1
12198	3	23	5	1	4	5	2	2	1	1	2	2	2	1	1	1	1	1	1
12199	3	17	2	1	4	5	2	2	1	1	2	2	2	1	1	1	1	1	1
12200	3	29	2	1	5	5	2	2	1	1	2	2	2	1	1	2	1	1	1
12201	3	23	5	1	5	5	2	1	1	1	2	2	2	1	1	2	1	1	1
12202	3	28	5	2	4	5	2	2	1	1	2	2	2	1	1	1	1	1	1
12211	3	20	5	1	4	5	2	2	1	1	2	2	2	1	2	1	1	1	1
12213	3	20	5	1	3	1	2	1	1	1	2	2	2	1	2	1	1	1	1
12215	3	24	2	2	3	1	2	1	1	1	2	2	2	1	2	2	1	1	1
12216	3	21	5	1	5	1	2	2	1	1	2	2	2	1	2	2	1	1	1
12217	3	26	2	2	4	2	2	2	1	1	2	2	2	1	2	2	1	1	1
12219	3	26	5	1	5	4	2	2	1	1	2	2	2	1	2	1	1	1	1
12220	3	23	2	1	3	5	2	2	1	1	2	2	2	1	2	1	2	1	1
12221	3	29	5	2	5	5	2	1	1	1	2	2	2	1	2	2	1	1	1
12222	3	23	5	1	5	4	2	2	1	1	2	2	2	1	2	1	1	1	1
12223	3	22	2	1	5	5	2	2	1	1	2	2	2	1	2	1	1	1	1
12224	3	20	2	1	4	4	2	2	1	1	2	2	2	1	2	1	1	1	1
12225	3	20	5	1	4	5	2	2	1	1	2	2	2	1	2	1	1	1	1
12226	3	25	5	2	4	5	2	1	1	1	2	2	2	1	2	1	1	1	1
12227	3	25	5	1	5	5	2	2	1	1	2	2	2	1	1	2	1	1	1
12228	3	27	5	1	4	4	2	2	1	1	2	2	2	1	2	1	1	1	1
12230	3	24	2	1	4	4	2	1	1	1	2	2	2	1	2	1	1	1	1
12233	3	27	5	1	4	5	2	2	1	1	2	2	2	1	2	1	1	1	1
12234	3	23	5	1	4	5	2	2	1	1	2	2	2	1	2	1	1	1	1
12235	3	22	5	1	5	1	1	2	2	1	1	2	2	1	2	1	1	1	1
12237	3	25	2	2	4	4	2	2	1	1	2	2	2	1	2	1	1	1	1
12238	3	28	2	1	4	5	2	2	1	1	2	2	2	1	2	2	1	1	1
12239	3	27	1	2	4	5	2	2	1	1	2	2	2	1	2	1	1	1	1
12241	3	26	5	1	5	5	2	2	1	1	2	2	2	2	1	1	1	1	1
12242	3	28	5	2	4	5	2	1	1	1	2	2	2	1	2	1	1	1	1
12245	3	23	2	1	5	5	2	1	1	1	2	2	2	1	2	1	1	1	1
12246	3	24	2	2	5	1	1	1	2	1	1	2	2	1	2	2	1	1	1
12247	3	23	5	1	5	5	2	1	1	1	2	2	2	1	2	2	1	1	1
12248	3	27	5	1	5	5	2	2	1	1	2	2	2	2	2	2	2	1	1
12250	3	36	2	2	4	4	1	1	1	1	1	2	2	1	1	1	1	1	1
12251	3	26	5	1	4	5	2	2	1	1	2	2	2	1	2	1	1	1	1
12252	3	18	1	1	4	4	2	1	1	1	2	2	2	1	2	1	1	1	1
12253	3	25	5	1	5	5	2	2	1	1	1	2	2	1	2	1	1	1	1
12256	3	23	5	1	5	5	2	1	1	1	2	2	2	1	2	1	1	1	1
12260	3	31	2	3	2	2	2	1	1	1	2	2	2	1	2	1	1	1	2
12261	3	31	5	1	3	5	2	1	1	1	2	2	2	1	2	1	1	1	2
12262	3	18	2	1	4	5	2	1	1	1	2	2	2	1	2	1	1	1	1
12264	3	25	5	2	4	4	2	2	1	1	2	2	2	1	2	1	1	1	1
12270	3	20	5	1	4	5	2	1	1	1	2	2	2	1	2	1	1	1	2
12271	3	25	5	2	5	4	2	1	1	1	2	2	2	1	2	2	1	1	1
12275	3	21	2	1	4	1	2	1	1	1	2	2	2	1	2	1	1	1	1
12276	3	23	5	2	4	4	2	2	1	1	2	2	2	1	2	2	1	1	1
12283	3	20	5	1	5	5	1	2	1	1	2	2	2	1	2	1	1	1	1
12285	3	22	1	1	3	4	2	2	1	1	2	2	2	1	2	1	1	1	1
12291	3	27	5	2	5	5	2	1	1	1	2	2	2	1	2	1	1	1	1
12294	3	20	5	1	4	4	2	2	1	1	2	2	2	1	2	2	1	1	2
12298	3	20	2	1	4	4	2	2	1	1	2	2	2	1	2	2	1	1	1
12300	3	20	1	1	4	5	2	2	1	1	2	2	2	2	2	1	1	1	1
12302	3	24	2	1	4	4	2	2	1	1	2	2	2	1	2	2	1	1	1
12303	3	20	1	1	2	1	2	1	1	1	2	2	2	1	2	1	1	1	1
12305	3	27	5	2	5	5	2	1	1	1	2	2	2	1	2	1	1	1	1
12306	3	24	5	2	5	5	2	1	1	1	2	2	2	1	2	1	1	1	1
12307	3	22	5	1	5	5	2	1	1	1	2	2	2	1	2	1	1	1	1
12308	3	35	5	3	4	4	2	2	1	1	2	2	2	1	2	1	1	1	1
12309	3	24	2	1	4	4	2	1	1	1	2	2	2	1	2	1	1	1	1
12311	3	32	5	2	2	4	2	2	1	1	2	2	2	1	2	1	1	1	1
12316	3	23	5	1	5	5	2	2	1	1	2	2	1	2	2	1	1	1	2
12317	3	20	5	1	4	4	2	2	1	1	2	2	2	2	2	1	1	1	2
12319	3	18	2	1	3	4	2	2	1	1	2	2	2	2	2	1	1	1	1
12321	3	20	5	1	5	5	2	1	1	1	2	2	2	1	2	1	1	1	1
12323	3	29	1	2	3	1	2	2	1	1	2	2	1	1	2	1	1	1	1
12324	3	18	1	1	3	5	2	1	1	1	2	2	2	1	2	1	1	1	1
12328	3	26	5	1	5	5	2	1	1	1	2	2	2	1	2	1	1	1	1
12330	3	29	1	1	5	5	2	2	1	1	2	2	2	1	2	1	1	1	1
12332	3	25	5	1	5	1	2	1	1	2	2	2	2	1	2	2	1	1	1
12333	3	30	5	1	5	5	2	2	1	1	2	2	2	1	2	2	1	1	1
12410	2	30	3	2	2	1	2	1	1	1	2	2	2	2	2	2	1	1	1
12411	2	20	3	1	2	5	2	1	1	1	2	2	2	2	2	2	1	1	1
12419	2	20	4	1	3	2	2	1	1	1	2	2	1	2	2	2	1	1	1
12420	2	23	3	2	4	2	2	1	1	1	2	2	2	2	2	2	1	1	1
12421	2	20	3	1	2	1	2	1	1	1	2	2	2	2	2	2	1	1	2
12423	2	20	1	1	3	2	1	1	1	1	2	2	2	2	2	2	1	1	1
12424	2	22	3	3	1	1	2	2	2	1	1	2	2	2	2	2	1		1
12425	2	27	4	3	1	1	2	1	1	1	1	2	2	2	2	2	1		1
12426	2	25	3	2	4	1	1	1	1	1	2	2	2	2	2	2	1	1	1
12428	2	22	3	2	3	2	2	1	1	1	1	2	2	2	2	2	1	1	1
12430	2	22	3	2	1	2	2	1	1	1	1	2	2	2	2	2	1	1	1
12432	2	20	3	1	3	2	2	1	1	1	2	2	2	2	2	2	1	1	1
12435	2	18	3	1	3	1	2	1	1	1	2	2	2	2	2	2	1	1	1
12436	2	25	2	1	3	2	2	2	1	1	2	2	2	2	2	2	1	1	1
12437	2	20	3	2	2	1	1	1	2	1	1	2	2	2	2	2	1	1	1
12438	2	25	4	2	2	3	1	1	2	1	1	2	2	2	2	1	1	2	1
12439	2	25	5	1	4	2	2	1	1	1	2	2	2	2	2	2	1	1	1
12440	2	18	3	1	3	1	2	1	1	1	2	2	2	2	2	2	1	1	2
12441	2	21	3	2	4	1	2	1	2	1	2	2	2	2	1	2	1	1	1
12442	2	25	3	3	4	2	2	1	1	1	1	2	2	2	1	2	1	1	1
12443	2	20	3	2	2	1	2	1	1	1	1	2	2	2	1	2	2	1	1
12444	2	32	3	3	2	1	2	1	1	1	2	2	2	2	1	2	1	1	1
12445	2	25	3	2	3	2	2	1	1	1	2	2	2	2	1	2	2	1	1
12446	2	22	3	3	4	2	2	1	1	1	2	2	1	2	1	2	1	1	1
12448	2	18	4	1	3	2	1	1	1	1	2	2	2	2	2	2	1	1	2
12454	2	20	3	1	3	2	2	2	1	1	1	2	2	2	2	2	1	1	1
12456	2	23	3	1	4	1	1	2	1	1	2	2	2	2	2	2	1	1	1
12457	2	23	3	2	5	2	1	2	1	1	2	1	2	2	2	2	1	1	1
12458	2	26	3	1	1	1	2	2	1	1	2	2	2	2	2	2	1	1	1
12459	2	27	2	1	2	2	1	1	2	1	2	2	2	2	1	2	1	1	2
12460	2	25	1	2	4	2	2	1	1	1	2	2	2	2	2	2	1	1	1
12461	2	24	2	2	5	1	2	2	1	1	2	2	2	2	2	2	1	1	1
12462	2	27	3	2	3	2	1	1	1	1	2	2	2	2	2	2	1	1	1
12463	2	20	3	1	4	2	2	2	1	1	2	2	2	2	2	2	1	1	1
12464	2	30	1	3	2	2	1	1	2	1	2	2	2	2	2	2	1	1	1
12469	2	28	5	2	5	3	2	1	1	1	2	2	2	2	2	2	1	1	1
12470	2	22	1	3	1	1	2	2	1	1	2	2	2	2	2	2	1	1	1
12471	2	20	3	1	4	3	2	1	1	1	2	2	2	2	2	2	1	1	1
12472	2	22	3	3	4	1	2	1	1	1	2	2	2	2	2	2	1	1	1
12475	2	20	3	2	4	2	2	1	1	1	2	2	2	2	2	2	1	1	1
12476	2	21	4	1	3	1	2	1	1	1	2	2	2	2	2	2	1	1	1
12477	2	26	3	2	3	2	2	1	1	1	2	2	2	2	2	2	1	1	2
12479	2	23	4	2	5	2	2	1	1	1	2	2	2	2	2	2	1	1	1
12480	2	18	2	1	3	1	2	1	1	1	2	2	2	2	2	2	1	1	1
12481	2	29	2	1	5	2	2	1	1	1	2	2	2	2	2	2	1	1	2
12482	2	20	3	1	3	1	2	1	1	1	2	2	2	2	2	2	1	1	2
12483	2	16	4	1	4	2	2	1	1	1	2	2	2	2	2	2	1	1	2
12484	2	18	2	1	3	2	2	1	1	1	2	2	2	2	2	2	1	1	1
12486	2	22	3	2	4	2	1	2	1	1	2	2	2	2	2	2	1	1	2
12487	2	21	3	1	2	3	2	1	1	1	2	2	2	2	2	2	1	1	2
12488	2	30	2	1	3	3	2	1	1	1	2	2	2	2	1	2	1	1	1
12489	2	22	2	2	4	2	2	1	2	1	2	2	2	2	2	2	1	1	2
12490	2	25	3	3	4	1	1	2	1	1	2	2	2	2	2	2	1	1	1
12491	2	20	2	1	3	2	1	1	1	1	2	2	2	2	2	2	1	1	1
12493	2	25	3	1	1	4	2	1	1	1	2	2	2	2	2	2	1	1	2
12494	2	22	3	2	4	2	2	1	1	1	2	2	2	2	2	2	1	1	1
12496	2	20	2	1	5	2	2	1	1	1	2	2	2	2	2	2	1	1	1
12497	2	20	3	1	3	2	2	1	1	1	2	2	2	2	2	2	1	1	1
12498	2	26	3	2	5	1	2	1	1	1	1	2	2	2	2	2	1	1	1
12499	2	21	3	1	2	2	2	1	1	1	2	2	2	2	2	2	1	1	1
12500	2	18	3	1	3	2	2	1	1	1	2	2	2	2	2	2	1	1	1
12502	2	20	2	1	3	2	2	1	1	1	2	2	2	2	2	2	1	1	1
12503	2	18	3	1	3	2	2	1	1	1	2	2	2	2	2	2	1	1	1
12504	2	23	3	2	5	4	1	1	1	1	2	2	2	2	2	2	1	1	1
12509	2	20	5	1	4	3	1	1	1	1	2	2	2	2	1	2	2	1	1
12510	2	26	2	1	5	1	2	1	1	1	2	2	2	2	2	2	1	1	2
12512	2	25	3	2	3	2	2	1	1	1	2	2	2	2	2	2	1	1	2
12515	2	21	3	2	4	1	2	2	1	1	2	2	2	2	2	2	1	1	1
12516	2	22	1	3	3	2	1	1	2	1	1	2	2	2	2	2	1	1	1
12517	2	22	1	2	4	3	1	1	1	1	2	2	2	2	2	2	1	1	2
12518	2	20	3	1	2	1	2	1	1	1	2	2	2	2	2	2	1	1	2
12519	2	20	3	1	3	1	2	2	1	1	2	2	2	2	2	2	1	1	1
12520	2	22	3	2	4	1	2	2	2	1	1	2	2	2	2	2	1	1	1
12521	2	22	3	2	4	4	2	2	1	1	2	2	2	2	2	2	1	1	1
12522	2	25	5	2	5	2	1	2	1	1	2	2	2	2	2	2	1	1	2
12524	2	26	3	2	3	2	2	1	2	1	2	2	2	2	2	2	1	1	1
12525	2	21	2	1	2	1	2	1	1	1	2	2	2	2	2	2	1	1	1
12526	2	25	3	2	3	3	1	1	2	1	1	2	1	2	2	2	1	1	1
12527	2	21	4	1	1	1	2	1	1	1	2	2	2	2	2	2	2	1	2
12529	2	20	2	1	4	1	2	2	1	1	2	2	2	2	2	2	1	1	1
12530	2	20	3	1	3	1	1	1	1	1	1	2	2	2	2	2	1	1	1
12532	2	18	3	1	3	2	2	1	1	1	2	2	2	2	2	2	1	1	2
12533	2	20	3	1	2	1	2	1	1	1	2	2	2	2	2	2	1	1	1
12535	2	35	5	3	4	3	2	2	1	1	2	2	2	2	2	2	2	1	2
12536	2	21	5	1	4	4	1	2	1	1	1	2	2	2	2	2	1	1	1
12537	2	20	1	1	3	1	1	2	1	1	2	2	2	2	2	2	1	1	1
12538	2	20	3	1	2	3	2	2	1	1	2	2	2	2	2	2	1	1	1
12540	2	21	3	2	4	2	2	2	1	1	1	2	1	2	2	2	1	1	2
12541	2	20	4	1	5	4	1	1	1	1	2	2	2	2	2	2	1	1	1
12542	2	20	3	1	1	2	2	1	1	1	1	2	2	2	2	2	1	1	2
12543	2	25	1	1	3	1	2	2	1	1	2	2	2	2	2	2	1	1	1
12544	2	20	3	2	3	2	2	2	1	1	2	2	2	2	2	2	1	1	1
12545	2	26	5	1	5	1	2	1	1	1	2	2	2	2	2	2	1	1	1
12546	2	30	3	3	2	2	1	1	1	1	1	2	2	2	2	1	1	1	1
12547	2	20	1	1	3	1	2	1	1	1	2	2	2	2	2	2	1	1	2
12548	2	23	3	2	3	1	2	1	1	1	1	2	2	2	2	2	1	1	2
12549	2	20	5	1	4	2	2	1	1	1	2	2	2	2	2	2	1	1	2
12550	2	23	3	2	3	4	2	2	1	1	1	2	2	2	2	2	1	1	2
12552	2	25	4	2	3	4	1	1	1	1	1	2	2	2	2	2	1	1	2
12553	2	29	2	2	2	1	1	2	2	1	1	2	2	2	2	2	1	1	1
12554	2	22	3	1	3	1	1	1	1	1	2	2	2	2	2	2	1	1	2
12555	2	20	1	1	3	2	2	1	1	1	2	2	2	2	2	2	1	1	2
12556	2	24	3	2	4	2	2	1	1	1	1	2	2	2	2	2	1	1	2
12557	2	22	3	1	3	2	2	1	1	1	2	2	1	2	2	2	1	1	2
12558	2	22	2	2	1	2	2	2	1	1	1	1	2	2	2	2	1	1	2
12560	2	25	4	3	3	2	2	1	1	1	2	2	2	2	1	2	1	1	1
12562	2	20	3	2	1	1	2	2	1	1	2	2	2	2	1	2	1	1	1
12563	2	20	3	1	3	2	2	1	1	1	2	2	2	2	1	2	1	1	1
12564	2	21	1	2	3	2	1	1	1	1	2	2	2	2	2	2	1	1	1
12565	2	26	5	2	2	2	2	1	1	1	2	2	2	2	2	2	1	1	1
12566	2	20	3	1	3	3	2	2	1	1	2	2	2	2	1	2	2	1	2
12568	2	25	3	2	3	2	1	1	1	1	2	2	2	2	1	2	2	1	2
12569	2	22	3	2	1	1	1	1	1	1	1	2	2	2	1	2	2	1	2
12571	2	27	3	3	4	1	1	1	1	1	1	2	2	2	1	2	2	1	2
12572	2	22	3	1	4	2	2	2	1	1	2	2	1	2	1	2	2	1	2
12573	2	21	2	1	3	3	1	1	1	1	2	2	2	2	2	2	1	1	1
12574	2	20	1	1	1	1	1	2	1	1	2	2	2	2	1	2	2	1	2
12575	2	18	3	1	3	2	2	1	1	1	2	2	2	2	1	2	2	1	2
12576	2	22	3	3	1	1	2	1	1	1	2	2	2	2	1	2	2	1	2
12577	2	20	3	1	2	1	2	1	1	1	2	2	2	2	1	2	2	1	2
12578	2	23	5	1	5	3	2	1	1	1	2	2	2	2	1	2	2	1	2
12579	2	30	3	3	3	1	2	1	1	1	2	2	2	2	1	2	2	1	2
[truncated: 20,833 more rows]
